# Supplementary material for: SARS-CoV-2 receptor ACE2 is co-expressed with genes related to transmembrane serine proteases, viral entry, immunity and cellular stress
Source: Sci Rep. 2020 Dec 8;10:21415. doi: 10.1038/s41598-020-78402-2 (PMC7723043; doi:10.1038/s41598-020-78402-2)
Supplement: Supplementary file 3 — Supplementary Information 3. [file 41598_2020_78402_MOESM3_ESM.xlsx]

## Sheet: ACE2_correlation
symbol	cor.p	cor.BH	cor.bonferoni	cor
ACE2	0	0	0	1
CXCL17	1.09619e-21	7.52976e-18	1.50595e-17	0.927281
ABCA12	1.91565e-21	8.77241e-18	2.63172e-17	0.925469
ATP10B	1.14241e-20	3.92359e-17	1.56944e-16	0.91935
TMPRSS4	4.5868e-20	1.26027e-16	6.30135e-16	0.914226
TMPRSS11E	7.91014e-20	1.81116e-16	1.0867e-15	0.912125
CASP4	1.51887e-19	2.98089e-16	2.08662e-15	0.90954
FUT3	3.19564e-19	5.48771e-16	4.39017e-15	0.906494
GABRB3	4.98693e-19	7.61227e-16	6.85104e-15	-0.904621
C14orf132	9.13147e-19	1.20006e-15	1.25448e-14	-0.902011
TMPRSS11D	9.60886e-19	1.20006e-15	1.32007e-14	0.901788
INHBB	1.27026e-18	1.45424e-15	1.74508e-14	-0.900555
CDH13	1.8932e-18	1.7536e-15	2.60088e-14	0.898765
MMP1	1.90532e-18	1.7536e-15	2.61752e-14	0.898736
GNA15	1.91469e-18	1.7536e-15	2.6304e-14	0.898714
DUOXA2	2.77e-18	2.37839e-15	3.80542e-14	0.897026
IL20RB	3.20169e-18	2.58734e-15	4.39849e-14	0.896356
RPH3AL	3.69855e-18	2.6592e-15	5.08106e-14	-0.895684
QSOX2	3.70623e-18	2.6592e-15	5.09162e-14	-0.895674
LIMA1	3.87131e-18	2.6592e-15	5.3184e-14	0.89547
ZNF750	4.46781e-18	2.9228e-15	6.13788e-14	0.894797
NT5M	5.79267e-18	3.61726e-15	7.95798e-14	-0.893564
HIP1	6.39918e-18	3.82226e-15	8.7912e-14	-0.893088
TSPAN1	6.70894e-18	3.84031e-15	9.21674e-14	0.892861
PIGR	8.73173e-18	4.79826e-15	1.19957e-13	0.891586
CYP24A1	2.27089e-17	1.1495e-14	3.11975e-13	-0.886825
ALDH3B1	2.29884e-17	1.1495e-14	3.15815e-13	-0.886763
FOXA2	2.34285e-17	1.1495e-14	3.2186e-13	-0.886666
HNF1A	2.77966e-17	1.31679e-14	3.8187e-13	-0.88579
NMNAT1	3.09146e-17	1.36236e-14	4.24705e-13	0.885242
DUOX2	3.13757e-17	1.36236e-14	4.31039e-13	0.885165
PMP22	3.17336e-17	1.36236e-14	4.35956e-13	-0.885106
TMEM121	3.58375e-17	1.48574e-14	4.92335e-13	-0.884475
TUB	3.67704e-17	1.48574e-14	5.05151e-13	-0.884341
BLNK	4.61227e-17	1.81038e-14	6.33634e-13	0.883153
TRAF3IP2	6.20019e-17	2.34844e-14	8.51783e-13	0.881582
PTHLH	6.32496e-17	2.34844e-14	8.68923e-13	0.881476
WNT7B	8.74449e-17	3.09985e-14	1.20132e-12	-0.879729
RNF39	8.79998e-17	3.09985e-14	1.20894e-12	0.879694
ASB2	9.75065e-17	3.34886e-14	1.33954e-12	0.879135
SPP1	1.02391e-16	3.43083e-14	1.40664e-12	-0.878868
GPR68	1.19163e-16	3.89777e-14	1.63706e-12	0.878034
PAQR5	1.23379e-16	3.9418e-14	1.69497e-12	-0.877842
IGFBP4	1.33304e-16	4.16211e-14	1.83133e-12	-0.877413
SAMD12	1.41634e-16	4.32392e-14	1.94577e-12	0.877077
C2orf72	1.61552e-16	4.63539e-14	2.21941e-12	-0.876342
PARP8	1.61903e-16	4.63539e-14	2.22423e-12	0.87633
DDR1	1.63146e-16	4.63539e-14	2.2413e-12	0.876287
NUP62CL	1.65333e-16	4.63539e-14	2.27134e-12	-0.876213
PCDH7	1.86967e-16	5.13711e-14	2.56856e-12	0.875521
C19orf33	1.9121e-16	5.15067e-14	2.62684e-12	0.875395
TMEM229B	1.98477e-16	5.24362e-14	2.72668e-12	0.875184
HNF4A	2.05163e-16	5.31799e-14	2.81853e-12	-0.874996
MYRF	2.3853e-16	6.06839e-14	3.27693e-12	-0.87414
SGCE	2.59126e-16	6.46394e-14	3.55988e-12	-0.873666
IRAK3	2.63489e-16	6.46394e-14	3.61981e-12	0.87357
CNNM3	2.79571e-16	6.73816e-14	3.84075e-12	-0.87323
HK2	3.27541e-16	7.7582e-14	4.49976e-12	0.872316
CRMP1	3.49277e-16	8.06355e-14	4.79837e-12	-0.871943
IFI16	3.52172e-16	8.06355e-14	4.83813e-12	0.871895
HLA-DOB	3.62017e-16	8.1531e-14	4.97339e-12	0.871735
DAPP1	4.37448e-16	9.56924e-14	6.00966e-12	0.870628
PCSK6	4.38828e-16	9.56924e-14	6.02862e-12	-0.870609
CCDC102A	5.40316e-16	1.14925e-13	7.42286e-12	-0.86938
S100A11	5.43756e-16	1.14925e-13	7.47012e-12	0.869343
TRIM9	5.52601e-16	1.15025e-13	7.59163e-12	-0.869247
SGK2	6.15679e-16	1.26242e-13	8.4582e-12	-0.868603
EYA2	6.45846e-16	1.3013e-13	8.87263e-12	0.868316
FANCC	6.53587e-16	1.3013e-13	8.97898e-12	-0.868245
CHST10	6.71114e-16	1.30364e-13	9.21976e-12	-0.868086
TMEM63C	6.75649e-16	1.30364e-13	9.28206e-12	0.868046
ARNT2	6.8323e-16	1.30364e-13	9.38621e-12	-0.867979
CSGALNACT1	7.1443e-16	1.3445e-13	9.81484e-12	-0.867711
KIFC3	7.30602e-16	1.35635e-13	1.0037e-11	-0.867576
TTC9	7.63902e-16	1.39926e-13	1.04945e-11	0.867307
BSPRY	8.29024e-16	1.49857e-13	1.13891e-11	0.866812
ELL2	9.26313e-16	1.65269e-13	1.27257e-11	0.866137
C5	1.0447e-15	1.84001e-13	1.43521e-11	-0.865402
FGF11	1.0626e-15	1.84785e-13	1.4598e-11	0.865298
CDC42EP5	1.07887e-15	1.85269e-13	1.48216e-11	0.865205
MECOM	1.18757e-15	2.01418e-13	1.63149e-11	0.864614
FRMD4B	1.37809e-15	2.3088e-13	1.89321e-11	0.863692
ABCC2	1.57815e-15	2.61212e-13	2.16806e-11	-0.862847
ANAPC5	1.67096e-15	2.73282e-13	2.29557e-11	-0.862489
SAMD9	1.71369e-15	2.76973e-13	2.35427e-11	0.86233
COQ10A	1.75387e-15	2.80171e-13	2.40947e-11	-0.862185
MMP24	1.77794e-15	2.80751e-13	2.44253e-11	-0.862099
C4orf19	1.87919e-15	2.93368e-13	2.58164e-11	0.86175
CDKN2A	2.00907e-15	3.07857e-13	2.76006e-11	0.861327
ABCC3	2.03532e-15	3.07857e-13	2.79612e-11	-0.861245
SLC40A1	2.03923e-15	3.07857e-13	2.8015e-11	-0.861233
USP11	2.21733e-15	3.31105e-13	3.04616e-11	-0.860701
CARD6	2.26861e-15	3.35121e-13	3.11662e-11	0.860556
RAPGEF3	2.32255e-15	3.39438e-13	3.19071e-11	0.860406
TNS3	2.52654e-15	3.65364e-13	3.47096e-11	-0.859868
PAPPA	2.62876e-15	3.76187e-13	3.61139e-11	-0.859614
AKR1B1	2.78038e-15	3.93782e-13	3.81968e-11	-0.859254
MUC4	3.05694e-15	4.28533e-13	4.19963e-11	0.858642
STS	3.14971e-15	4.37078e-13	4.32707e-11	0.858449
STK32C	3.31093e-15	4.54856e-13	4.54856e-11	-0.858125
DENND5B	3.78515e-15	5.14856e-13	5.20005e-11	-0.857254
SAA2	3.88136e-15	5.20573e-13	5.33221e-11	0.85709
PTK6	3.90297e-15	5.20573e-13	5.3619e-11	0.857053
SIM2	4.25138e-15	5.56851e-13	5.84055e-11	-0.856493
STAP2	4.25603e-15	5.56851e-13	5.84693e-11	0.856485
TMEM171	4.50303e-15	5.8361e-13	6.18627e-11	0.856114
FOLR3	4.64879e-15	5.94017e-13	6.38651e-11	0.855904
TMPRSS13	4.66981e-15	5.94017e-13	6.41539e-11	0.855874
PRSS22	4.73654e-15	5.96977e-13	6.50705e-11	0.855781
GJB4	5.10656e-15	6.37763e-13	7.0154e-11	0.855283
GNAZ	5.19645e-15	6.43143e-13	7.13889e-11	-0.855167
NCBP2	5.24496e-15	6.4335e-13	7.20553e-11	0.855105
RIPK3	5.59206e-15	6.77628e-13	7.68237e-11	0.854679
PTGFRN	5.62306e-15	6.77628e-13	7.72496e-11	0.854643
SMAD6	5.75246e-15	6.83403e-13	7.90273e-11	-0.854491
EID2B	5.77048e-15	6.83403e-13	7.92748e-11	-0.85447
MAPK13	6.26539e-15	7.35674e-13	8.60739e-11	0.85392
MLPH	6.40644e-15	7.45862e-13	8.80117e-11	-0.853771
PGP	6.8296e-15	7.83966e-13	9.38251e-11	-0.853341
CALML3	6.84786e-15	7.83966e-13	9.40759e-11	0.853323
GSDMC	7.17911e-15	8.15096e-13	9.86266e-11	0.853005
HOMEZ	7.60361e-15	8.52367e-13	1.04458e-10	0.852617
ABCA3	7.65728e-15	8.52367e-13	1.05196e-10	-0.85257
MYEOV	7.69351e-15	8.52367e-13	1.05693e-10	-0.852538
FEZ1	8.00355e-15	8.79623e-13	1.09953e-10	0.85227
HDAC9	8.35196e-15	9.00218e-13	1.14739e-10	0.851981
GPRIN2	8.3571e-15	9.00218e-13	1.1481e-10	-0.851977
SPINT1	8.38753e-15	9.00218e-13	1.15228e-10	0.851952
TSPAN15	8.72776e-15	9.29472e-13	1.19902e-10	-0.851682
STX6	9.0476e-15	9.50689e-13	1.24296e-10	0.851436
FAM83A	9.06539e-15	9.50689e-13	1.2454e-10	0.851423
TGFA	9.98519e-15	1.03922e-12	1.37177e-10	0.850762
TRPS1	1.01583e-14	1.0492e-12	1.39555e-10	0.850644
GCNT3	1.02339e-14	1.0492e-12	1.40593e-10	-0.850593
KCTD15	1.03835e-14	1.05665e-12	1.42648e-10	-0.850494
CRIP1	1.06375e-14	1.07454e-12	1.46138e-10	-0.850328
GJB2	1.08076e-14	1.08375e-12	1.48474e-10	0.850218
RBM4B	1.09873e-14	1.09379e-12	1.50943e-10	-0.850105
C1orf74	1.13871e-14	1.12544e-12	1.56436e-10	0.849858
ZNF595	1.19179e-14	1.16949e-12	1.63728e-10	0.849544
TMEM154	1.23667e-14	1.20492e-12	1.69894e-10	0.849288
ANXA13	1.31681e-14	1.26837e-12	1.80903e-10	-0.848852
DDX51	1.32026e-14	1.26837e-12	1.81377e-10	-0.848834
IGFLR1	1.4237e-14	1.35825e-12	1.95588e-10	-0.848309
FANCG	1.54481e-14	1.46363e-12	2.12226e-10	-0.847738
SEMA7A	1.58644e-14	1.48888e-12	2.17945e-10	0.847551
ST3GAL5	1.59937e-14	1.48888e-12	2.19722e-10	-0.847494
FAM110C	1.60398e-14	1.48888e-12	2.20355e-10	0.847474
DPH3P1	1.64231e-14	1.51423e-12	2.2562e-10	-0.847308
CARD11	1.67888e-14	1.5345e-12	2.30644e-10	0.847154
MR1	1.68663e-14	1.5345e-12	2.3171e-10	0.847121
RASSF10	1.74357e-14	1.57587e-12	2.39532e-10	-0.846887
TEAD4	1.78477e-14	1.60102e-12	2.45192e-10	-0.846723
ATP10D	1.79471e-14	1.60102e-12	2.46558e-10	0.846683
CBLB	1.82053e-14	1.61358e-12	2.50105e-10	0.846582
CASD1	1.91674e-14	1.68796e-12	2.63321e-10	-0.846218
C2orf68	1.93733e-14	1.69523e-12	2.66151e-10	-0.846143
TNFSF10	1.99727e-14	1.73661e-12	2.74385e-10	0.845927
SOX7	2.04358e-14	1.76571e-12	2.80747e-10	0.845764
MARC2	2.17195e-14	1.86489e-12	2.98383e-10	-0.84533
LONRF2	2.27203e-14	1.9387e-12	3.12131e-10	-0.845009
FBXO17	2.40578e-14	2.04016e-12	3.30506e-10	-0.8446
WDR34	2.42939e-14	2.04754e-12	3.33749e-10	-0.84453
DPY19L3	2.63911e-14	2.20093e-12	3.62561e-10	-0.843935
DNM1	2.64343e-14	2.20093e-12	3.63154e-10	-0.843923
GABRP	2.75533e-14	2.28029e-12	3.78528e-10	0.843625
NIPAL3	2.81568e-14	2.30224e-12	3.86818e-10	0.843468
DUSP7	2.82826e-14	2.30224e-12	3.88546e-10	0.843436
FAM3D	2.83214e-14	2.30224e-12	3.89079e-10	0.843426
ZCCHC17	3.18412e-14	2.56865e-12	4.37434e-10	0.842578
SLC2A12	3.20574e-14	2.56865e-12	4.40405e-10	0.842528
JAM3	3.21595e-14	2.56865e-12	4.41807e-10	-0.842505
THSD4	3.3303e-14	2.64405e-12	4.57517e-10	-0.842251
APOH	3.34885e-14	2.64405e-12	4.60065e-10	-0.842211
F3	3.42052e-14	2.6852e-12	4.6991e-10	0.842056
TSEN54	3.47215e-14	2.71025e-12	4.77004e-10	-0.841947
VSIG2	3.4941e-14	2.71198e-12	4.8002e-10	0.841901
F2RL1	3.56322e-14	2.75009e-12	4.89516e-10	-0.841758
ACSS1	3.58793e-14	2.75368e-12	4.9291e-10	-0.841708
NUP210	3.63317e-14	2.77292e-12	4.99125e-10	-0.841616
NEK9	3.77638e-14	2.8663e-12	5.188e-10	-0.841333
PCED1B	3.87292e-14	2.92342e-12	5.32062e-10	-0.841148
CNTNAP1	3.89638e-14	2.92505e-12	5.35284e-10	-0.841104
AR	4.00814e-14	2.9926e-12	5.50638e-10	-0.840896
TIMELESS	4.16662e-14	3.09411e-12	5.72411e-10	-0.840611
RHBDL2	4.24307e-14	3.13102e-12	5.82912e-10	0.840477
LNX1	4.2619e-14	3.13102e-12	5.855e-10	0.840444
PREP	4.37762e-14	3.18708e-12	6.01398e-10	0.840246
THAP11	4.40352e-14	3.18708e-12	6.04956e-10	-0.840203
OAT	4.42666e-14	3.18708e-12	6.08135e-10	0.840164
CREBZF	4.44133e-14	3.18708e-12	6.10149e-10	-0.84014
PEG10	4.45421e-14	3.18708e-12	6.1192e-10	-0.840118
ADIPOR1	4.5097e-14	3.21007e-12	6.19543e-10	0.840027
SLC7A5	4.53867e-14	3.21403e-12	6.23522e-10	-0.839979
YIPF1	4.58406e-14	3.22953e-12	6.29758e-10	0.839906
BBS4	4.65201e-14	3.26068e-12	6.39093e-10	-0.839797
RAET1E	5.17594e-14	3.6095e-12	7.11071e-10	0.839004
TMBIM4	5.23926e-14	3.6352e-12	7.1977e-10	-0.838914
ENTPD3	5.29145e-14	3.63945e-12	7.26939e-10	0.83884
FAM83B	5.29837e-14	3.63945e-12	7.27891e-10	0.83883
MDFI	5.41184e-14	3.68702e-12	7.43478e-10	0.838672
PGLYRP4	5.4213e-14	3.68702e-12	7.44778e-10	0.838659
PTAFR	5.76891e-14	3.9041e-12	7.92533e-10	0.838195
COL18A1	5.89156e-14	3.96756e-12	8.09383e-10	-0.838037
ALDH1A1	5.93777e-14	3.97917e-12	8.15731e-10	-0.837978
RABGAP1L	6.31415e-14	4.21086e-12	8.67437e-10	0.837517
ILDR1	6.45614e-14	4.27941e-12	8.86945e-10	0.83735
CHST7	6.47924e-14	4.27941e-12	8.90118e-10	-0.837323
ARHGAP39	6.77905e-14	4.45601e-12	9.31306e-10	-0.836982
MOAP1	6.83193e-14	4.46939e-12	9.38571e-10	0.836923
CENPV	7.15753e-14	4.6602e-12	9.83301e-10	-0.836571
SNCA	7.24401e-14	4.69216e-12	9.95182e-10	0.83648
PKN1	7.27493e-14	4.69216e-12	9.99429e-10	-0.836448
OSTF1	7.32325e-14	4.70125e-12	1.00607e-09	0.836398
PDGFRL	7.37672e-14	4.71355e-12	1.01341e-09	-0.836343
CIDEB	7.55202e-14	4.80323e-12	1.0375e-09	-0.836165
ETNK1	7.77462e-14	4.92201e-12	1.06808e-09	-0.835944
MFAP2	7.86917e-14	4.95902e-12	1.08107e-09	0.835852
LRRN2	8.20137e-14	5.14477e-12	1.1267e-09	-0.835537
NCK1	8.64753e-14	5.39443e-12	1.188e-09	0.835133
SIRPB1	8.67789e-14	5.39443e-12	1.19217e-09	0.835106
PPM1J	8.76711e-14	5.42534e-12	1.20443e-09	0.835028
CBLC	8.81969e-14	5.4334e-12	1.21165e-09	0.834982
AIM2	8.91076e-14	5.44377e-12	1.22416e-09	0.834904
SLC29A1	8.91577e-14	5.44377e-12	1.22485e-09	-0.834899
MED18	9.67621e-14	5.88194e-12	1.32932e-09	0.834272
ZFP36L1	9.92801e-14	6.00841e-12	1.36391e-09	0.834074
APBB1	9.98777e-14	6.01807e-12	1.37212e-09	-0.834028
FGFR4	1.00685e-13	6.0402e-12	1.3832e-09	-0.833966
SEMA6A	1.03219e-13	6.16534e-12	1.41803e-09	0.833774
RAC2	1.06319e-13	6.31546e-12	1.46061e-09	0.833546
MRPS26	1.07013e-13	6.31546e-12	1.47014e-09	-0.833496
KLK11	1.07112e-13	6.31546e-12	1.4715e-09	0.833489
FAM86C2P	1.09532e-13	6.43053e-12	1.50474e-09	-0.833316
B3GNT8	1.14592e-13	6.69903e-12	1.57427e-09	0.832966
CDCA3	1.16711e-13	6.77348e-12	1.60338e-09	-0.832824
BIK	1.16852e-13	6.77348e-12	1.60531e-09	0.832815
PIK3IP1	1.18932e-13	6.86507e-12	1.63389e-09	0.832678
IPO4	1.19952e-13	6.89498e-12	1.6479e-09	-0.832611
PRSS8	1.29192e-13	7.39518e-12	1.77484e-09	0.832034
GYG2	1.32476e-13	7.55169e-12	1.81996e-09	-0.831838
SLC27A2	1.34107e-13	7.61221e-12	1.84236e-09	-0.831742
SYT13	1.34646e-13	7.61221e-12	1.84977e-09	-0.831711
INPP4B	1.37083e-13	7.71823e-12	1.88325e-09	0.831571
PNMA2	1.39502e-13	7.82239e-12	1.91649e-09	-0.831434
NLRP1	1.40538e-13	7.84842e-12	1.93071e-09	0.831376
OPTN	1.41344e-13	7.86146e-12	1.94178e-09	0.831331
KDM5B	1.50141e-13	8.3171e-12	2.06264e-09	0.830857
WFDC2	1.54808e-13	8.54117e-12	2.12675e-09	0.830616
TXNDC17	1.57053e-13	8.63037e-12	2.15759e-09	0.830503
GJB3	1.5909e-13	8.7075e-12	2.18558e-09	0.830402
HECA	1.63054e-13	8.88903e-12	2.24004e-09	0.830207
PROM2	1.66049e-13	9.01654e-12	2.28119e-09	0.830064
MTAP	1.70418e-13	9.21736e-12	2.34121e-09	0.829858
CASP1	1.71329e-13	9.23024e-12	2.35371e-09	0.829816
PRDM1	1.84172e-13	9.85629e-12	2.53016e-09	0.829243
PDP1	1.84384e-13	9.85629e-12	2.53307e-09	0.829234
HEXIM2	1.89344e-13	1.00822e-11	2.60121e-09	-0.829023
GRAMD1A	1.90127e-13	1.00848e-11	2.61197e-09	-0.82899
FOXRED2	1.92277e-13	1.01596e-11	2.6415e-09	-0.828901
CLDN7	1.96475e-13	1.03416e-11	2.69917e-09	0.828729
MAN2A2	1.99841e-13	1.04787e-11	2.74542e-09	-0.828593
NRP2	2.04453e-13	1.06797e-11	2.80877e-09	-0.828411
ZSCAN31	2.10145e-13	1.09355e-11	2.88698e-09	0.828192
MED29	2.11055e-13	1.09414e-11	2.89947e-09	-0.828157
CCNB1	2.17653e-13	1.12392e-11	2.99012e-09	-0.827911
GJD3	2.18635e-13	1.12392e-11	3.00361e-09	-0.827875
UNK	2.19253e-13	1.12392e-11	3.0121e-09	-0.827852
APLP2	2.20467e-13	1.12594e-11	3.02878e-09	0.827808
ENO3	2.29176e-13	1.16608e-11	3.14842e-09	-0.827497
APOBEC3B	2.31211e-13	1.1721e-11	3.17638e-09	-0.827426
S100A12	2.33913e-13	1.18143e-11	3.2135e-09	0.827333
VPS4B	2.35637e-13	1.18578e-11	3.23719e-09	0.827274
GLTP	2.44657e-13	1.22668e-11	3.3611e-09	0.826971
NDUFAF1	2.67724e-13	1.33745e-11	3.678e-09	0.826243
LIG1	2.69701e-13	1.3394e-11	3.70515e-09	-0.826184
FUT1	2.70065e-13	1.3394e-11	3.71015e-09	0.826173
HSF2BP	2.774e-13	1.37083e-11	3.81092e-09	0.825956
NPAS2	2.80299e-13	1.3802e-11	3.85075e-09	-0.825871
BNIPL	2.83117e-13	1.38909e-11	3.88946e-09	0.82579
SNX17	2.84984e-13	1.39328e-11	3.91511e-09	-0.825737
VEGFC	2.92605e-13	1.42546e-11	4.01981e-09	0.825522
RCN1	2.94518e-13	1.42972e-11	4.04609e-09	-0.825469
CACNG4	2.95771e-13	1.43074e-11	4.0633e-09	-0.825435
CBFA2T3	2.97521e-13	1.43416e-11	4.08735e-09	0.825387
PRKCA	3.10151e-13	1.48981e-11	4.26085e-09	-0.825048
SLC4A2	3.12963e-13	1.49808e-11	4.29949e-09	-0.824974
CORO2A	3.22258e-13	1.53721e-11	4.42717e-09	0.824735
SLC6A15	3.28333e-13	1.56078e-11	4.51064e-09	0.824583
ALDH5A1	3.47718e-13	1.64722e-11	4.77695e-09	-0.824113
COA5	3.48995e-13	1.64759e-11	4.79449e-09	-0.824083
REPIN1	3.5269e-13	1.65933e-11	4.84525e-09	-0.823996
GALNT5	3.57952e-13	1.67834e-11	4.91754e-09	0.823874
CYLD	3.65021e-13	1.70567e-11	5.01466e-09	0.823714
BMP8B	3.76765e-13	1.75458e-11	5.176e-09	-0.823453
RPL13P5	3.95419e-13	1.83523e-11	5.43227e-09	-0.823054
NR2F1	3.97193e-13	1.83725e-11	5.45664e-09	-0.823017
LPAR5	3.98742e-13	1.83823e-11	5.47792e-09	0.822985
APH1B	4.03488e-13	1.85388e-11	5.54311e-09	-0.822887
TJP2	4.07906e-13	1.86794e-11	5.60381e-09	0.822797
KLF3	4.18375e-13	1.90951e-11	5.74764e-09	0.822587
CNDP2	4.21236e-13	1.91621e-11	5.78694e-09	0.822531
IER5L	4.24442e-13	1.92442e-11	5.83098e-09	-0.822468
FA2H	4.4759e-13	2.02269e-11	6.14899e-09	-0.822027
MID1	4.49202e-13	2.02332e-11	6.17113e-09	-0.821997
RBM45	4.51585e-13	2.02741e-11	6.20387e-09	-0.821953
SLC16A5	4.58808e-13	2.05313e-11	6.3031e-09	-0.821821
OSBPL2	4.6725e-13	2.08412e-11	6.41909e-09	0.82167
HTATSF1P2	4.6939e-13	2.08688e-11	6.44847e-09	-0.821631
PFAS	4.72898e-13	2.0957e-11	6.49667e-09	-0.821569
EFR3B	4.78442e-13	2.10762e-11	6.57284e-09	-0.821472
THSD7A	4.78656e-13	2.10762e-11	6.57577e-09	-0.821468
ARHGAP32	4.83992e-13	2.12431e-11	6.64909e-09	0.821376
LRRC45	4.86908e-13	2.1303e-11	6.68914e-09	-0.821326
TMEM243	4.93303e-13	2.15143e-11	6.777e-09	-0.821217
TRIB3	4.94946e-13	2.15176e-11	6.79956e-09	-0.821189
SCCPDH	5.03705e-13	2.17967e-11	6.91991e-09	-0.821042
XDH	5.04539e-13	2.17967e-11	6.93136e-09	0.821029
AUTS2	5.06828e-13	2.1827e-11	6.9628e-09	0.820991
OXCT1	5.14818e-13	2.21018e-11	7.07258e-09	0.82086
TRIM26	5.27751e-13	2.25864e-11	7.25024e-09	0.820652
MANEAL	5.36929e-13	2.29078e-11	7.37632e-09	-0.820507
CDK18	5.396e-13	2.29506e-11	7.41303e-09	0.820466
KCNK6	5.49192e-13	2.32864e-11	7.5448e-09	0.820318
SOX12	5.56264e-13	2.34146e-11	7.64195e-09	-0.82021
S100A8	5.56378e-13	2.34146e-11	7.64353e-09	0.820208
EPDR1	5.57329e-13	2.34146e-11	7.65658e-09	-0.820194
RNF125	5.63941e-13	2.36202e-11	7.74741e-09	0.820095
VTCN1	5.66082e-13	2.36378e-11	7.77684e-09	0.820063
PCSK1N	5.69355e-13	2.36403e-11	7.8218e-09	-0.820014
MXD1	5.70023e-13	2.36403e-11	7.83098e-09	0.820005
HSD17B11	5.71303e-13	2.36403e-11	7.84857e-09	-0.819986
SYNM	5.77189e-13	2.38121e-11	7.92942e-09	-0.819899
HMGN1	5.80566e-13	2.38417e-11	7.97581e-09	0.81985
KLK12	5.84514e-13	2.38417e-11	8.03005e-09	0.819793
PELI1	5.84741e-13	2.38417e-11	8.03317e-09	0.81979
TAF13	5.84849e-13	2.38417e-11	8.03465e-09	0.819788
MMP7	6.00979e-13	2.44268e-11	8.25625e-09	-0.819559
SLC44A4	6.03531e-13	2.44582e-11	8.29131e-09	0.819523
RAET1G	6.07443e-13	2.45443e-11	8.34505e-09	0.819468
PXDN	6.175e-13	2.48775e-11	8.48322e-09	0.81933
E2F1	6.2035e-13	2.49192e-11	8.52236e-09	-0.819291
DDX39A	6.54869e-13	2.62291e-11	8.9966e-09	-0.818832
TFAP4	6.6701e-13	2.66377e-11	9.16338e-09	-0.818676
RUNX1	6.77403e-13	2.69744e-11	9.30616e-09	0.818545
MAP3K14	6.8888e-13	2.73521e-11	9.46383e-09	-0.818402
SLC9A1	6.97632e-13	2.75915e-11	9.58406e-09	0.818295
RECQL4	6.98926e-13	2.75915e-11	9.60184e-09	-0.818279
ASB9	7.12855e-13	2.80608e-11	9.79321e-09	-0.818111
L3MBTL3	7.38977e-13	2.90059e-11	1.01521e-08	0.817805
IL1A	7.63547e-13	2.98849e-11	1.04896e-08	0.817525
ARHGAP25	8.28356e-13	3.22686e-11	1.138e-08	0.816828
LYPD3	8.29147e-13	3.22686e-11	1.13908e-08	0.816819
EML1	8.91114e-13	3.45329e-11	1.22421e-08	-0.8162
ADAM28	8.92356e-13	3.45329e-11	1.22592e-08	0.816188
SFT2D3	9.00633e-13	3.47553e-11	1.23729e-08	-0.816108
GNB5	9.13018e-13	3.51346e-11	1.2543e-08	-0.81599
HCLS1	9.16159e-13	3.5157e-11	1.25862e-08	0.815961
WDR54	9.33114e-13	3.57079e-11	1.28191e-08	-0.815802
DDT	9.57218e-13	3.65285e-11	1.31503e-08	0.815582
PALD1	9.63975e-13	3.66845e-11	1.32431e-08	-0.815521
RAB3D	9.69131e-13	3.67186e-11	1.33139e-08	0.815475
MYO15B	9.70217e-13	3.67186e-11	1.33288e-08	-0.815465
ZNF836	9.91702e-13	3.74286e-11	1.3624e-08	0.815276
FAM86FP	1.00444e-12	3.78056e-11	1.37991e-08	-0.815165
SIRT3	1.00845e-12	3.78527e-11	1.38541e-08	-0.81513
DQX1	1.02063e-12	3.82056e-11	1.40215e-08	0.815026
PLXND1	1.03755e-12	3.87332e-11	1.42538e-08	-0.814884
VWA8	1.04461e-12	3.88544e-11	1.43509e-08	0.814825
AP1S1	1.04645e-12	3.88544e-11	1.43761e-08	0.814809
NINL	1.06478e-12	3.94284e-11	1.46279e-08	-0.814658
POLD1	1.10126e-12	4.06695e-11	1.5129e-08	-0.814365
RHPN2	1.10601e-12	4.07357e-11	1.51944e-08	-0.814328
HSD3B7	1.13023e-12	4.15165e-11	1.55272e-08	-0.814139
DSTNP2	1.14584e-12	4.19773e-11	1.57415e-08	-0.814019
WDR66	1.1968e-12	4.37279e-11	1.64417e-08	0.813639
HAUS7	1.21341e-12	4.4217e-11	1.66698e-08	-0.813518
MPP3	1.21759e-12	4.42519e-11	1.67272e-08	-0.813488
OTUB2	1.22088e-12	4.42546e-11	1.67725e-08	0.813465
GCSH	1.23139e-12	4.45181e-11	1.69169e-08	-0.813389
ORAI2	1.23662e-12	4.45896e-11	1.69886e-08	-0.813352
SYK	1.24402e-12	4.47024e-11	1.70903e-08	0.8133
TRIM47	1.24625e-12	4.47024e-11	1.7121e-08	-0.813284
SLC9A3R1	1.27969e-12	4.57626e-11	1.75804e-08	0.813052
C8orf37	1.28247e-12	4.57626e-11	1.76186e-08	-0.813033
FUT2	1.31697e-12	4.6872e-11	1.80926e-08	0.8128
CAPNS2	1.32414e-12	4.70053e-11	1.8191e-08	0.812752
RASSF2	1.33199e-12	4.71619e-11	1.82988e-08	-0.8127
SCP2	1.33965e-12	4.73115e-11	1.84042e-08	0.81265
GNG11	1.3529e-12	4.74839e-11	1.85861e-08	-0.812563
AGMAT	1.35293e-12	4.74839e-11	1.85865e-08	-0.812563
INHBA	1.35491e-12	4.74839e-11	1.86137e-08	0.81255
ZCCHC3	1.42624e-12	4.98568e-11	1.95937e-08	-0.812097
ST6GALNAC1	1.43036e-12	4.9874e-11	1.96503e-08	0.812072
TRIM28	1.44502e-12	5.02576e-11	1.98517e-08	-0.811982
SLC22A3	1.46654e-12	5.08324e-11	2.01474e-08	-0.811851
IL1B	1.46895e-12	5.08324e-11	2.01804e-08	0.811837
UBE2C	1.50491e-12	5.1946e-11	2.06745e-08	-0.811623
SNAI2	1.51243e-12	5.20746e-11	2.07778e-08	0.811579
SLC44A2	1.51916e-12	5.21755e-11	2.08702e-08	0.811539
SLC15A2	1.57419e-12	5.39308e-11	2.16263e-08	0.811224
TMEM185B	1.57974e-12	5.39862e-11	2.17024e-08	-0.811192
ENDOV	1.59003e-12	5.4203e-11	2.18438e-08	-0.811135
CDKN2B	1.59487e-12	5.42336e-11	2.19104e-08	0.811108
GPSM3	1.65805e-12	5.62426e-11	2.27783e-08	0.810762
PAX9	1.67739e-12	5.67585e-11	2.30439e-08	0.810659
UBE2L3	1.69437e-12	5.71922e-11	2.32772e-08	0.810569
SLC13A3	1.73079e-12	5.82783e-11	2.37775e-08	0.81038
HKDC1	1.74676e-12	5.86724e-11	2.3997e-08	-0.810298
KIFC1	1.75294e-12	5.87363e-11	2.40819e-08	-0.810266
CADM1	1.77087e-12	5.91927e-11	2.43282e-08	-0.810176
EPHA1	1.79519e-12	5.97217e-11	2.46623e-08	0.810054
CLCA2	1.79539e-12	5.97217e-11	2.46651e-08	0.810053
PDK4	1.84e-12	6.10579e-11	2.5278e-08	-0.809833
DPY19L1	1.88587e-12	6.2429e-11	2.5908e-08	-0.809613
WDR73	1.90269e-12	6.27387e-11	2.61392e-08	-0.809533
SYT7	1.90436e-12	6.27387e-11	2.6162e-08	0.809525
ALG8	1.9108e-12	6.28003e-11	2.62505e-08	-0.809495
CDT1	1.99469e-12	6.5401e-11	2.7403e-08	-0.809109
SCNN1A	2.0089e-12	6.57102e-11	2.75983e-08	0.809046
FGFR1	2.0199e-12	6.58397e-11	2.77493e-08	-0.808996
DENND2D	2.02245e-12	6.58397e-11	2.77844e-08	0.808985
DEF6	2.04815e-12	6.6519e-11	2.81375e-08	0.808872
ESRP1	2.09709e-12	6.79476e-11	2.88098e-08	0.808659
SLC12A8	2.11743e-12	6.84453e-11	2.90892e-08	0.808572
STYK1	2.12893e-12	6.86554e-11	2.92472e-08	0.808523
GALM	2.16725e-12	6.97276e-11	2.97737e-08	-0.808362
ST6GAL2	2.19258e-12	7.03776e-11	3.01216e-08	-0.808257
CLTB	2.2022e-12	7.04849e-11	3.02538e-08	0.808218
YBX1	2.20618e-12	7.04849e-11	3.03085e-08	0.808201
LRP3	2.21637e-12	7.06461e-11	3.04485e-08	-0.80816
NSMCE4A	2.23249e-12	7.0927e-11	3.067e-08	-0.808094
SARS2	2.23551e-12	7.0927e-11	3.07114e-08	-0.808082
ANAPC15	2.30471e-12	7.29177e-11	3.16621e-08	0.807806
MCC	2.30886e-12	7.29177e-11	3.17192e-08	0.80779
GLA	2.36774e-12	7.46056e-11	3.2528e-08	-0.807562
LLGL2	2.39857e-12	7.54039e-11	3.29515e-08	-0.807444
KLF8	2.40749e-12	7.55118e-11	3.30742e-08	0.807411
GRWD1	2.41852e-12	7.5685e-11	3.32257e-08	-0.807369
RBM42	2.48446e-12	7.75038e-11	3.41316e-08	-0.807125
CD74	2.49721e-12	7.75038e-11	3.43067e-08	0.807078
BOLA1	2.49901e-12	7.75038e-11	3.43314e-08	-0.807072
TMEM25	2.49921e-12	7.75038e-11	3.43342e-08	0.807071
RBKS	2.51273e-12	7.77474e-11	3.45198e-08	-0.807022
TUBD1	2.56899e-12	7.93097e-11	3.52928e-08	-0.80682
TMBIM1	2.60569e-12	8.02623e-11	3.5797e-08	0.806691
LRRC20	2.6428e-12	8.12233e-11	3.63068e-08	-0.806562
ZNF497	2.66185e-12	8.15598e-11	3.65685e-08	-0.806497
CASP6	2.67023e-12	8.15598e-11	3.66836e-08	0.806468
KLK10	2.67156e-12	8.15598e-11	3.67019e-08	0.806463
TRMT61A	2.70089e-12	8.22723e-11	3.71048e-08	-0.806364
DZIP1	2.82217e-12	8.57764e-11	3.87709e-08	-0.805962
SEMA3F	2.84382e-12	8.62438e-11	3.90685e-08	0.805892
SIRPB2	2.8674e-12	8.67672e-11	3.93923e-08	0.805817
SRP14	2.92322e-12	8.82619e-11	4.01592e-08	0.80564
KSR1	2.95196e-12	8.87916e-11	4.0554e-08	-0.80555
KAT8	2.95369e-12	8.87916e-11	4.05778e-08	-0.805545
CD101	2.99523e-12	8.97045e-11	4.11484e-08	0.805417
GALK1	3.00334e-12	8.97045e-11	4.12599e-08	-0.805392
NDRG2	3.00364e-12	8.97045e-11	4.12641e-08	0.805391
ITPKB	3.06001e-12	9.11897e-11	4.20385e-08	0.80522
SLC5A6	3.08235e-12	9.13275e-11	4.23454e-08	-0.805153
GRB14	3.08437e-12	9.13275e-11	4.2373e-08	-0.805147
ARHGEF3	3.08748e-12	9.13275e-11	4.24158e-08	0.805138
PRRG1	3.09123e-12	9.13275e-11	4.24673e-08	0.805127
CAMKK1	3.17746e-12	9.35998e-11	4.3652e-08	-0.804874
GADD45A	3.18177e-12	9.35998e-11	4.37111e-08	0.804861
TGM1	3.1942e-12	9.37647e-11	4.38819e-08	0.804825
DSE	3.22751e-12	9.45407e-11	4.43396e-08	0.80473
FBXL7	3.24448e-12	9.48356e-11	4.45727e-08	0.804681
FLVCR1	3.2832e-12	9.57635e-11	4.51046e-08	-0.804572
CDC42SE1	3.29928e-12	9.60287e-11	4.53255e-08	0.804527
TRAFD1	3.3339e-12	9.6831e-11	4.58011e-08	0.80443
E2F5	3.43878e-12	9.96667e-11	4.7242e-08	-0.804144
C11orf91	3.51385e-12	1.01494e-10	4.82733e-08	0.803944
VTI1B	3.52209e-12	1.01494e-10	4.83865e-08	0.803923
SPINK5	3.53001e-12	1.01494e-10	4.84953e-08	0.803902
C4orf48	3.53138e-12	1.01494e-10	4.8514e-08	-0.803898
LRG1	3.60249e-12	1.03321e-10	4.94909e-08	0.803714
REXO2	3.61499e-12	1.03464e-10	4.96628e-08	0.803681
ZNF566	3.63014e-12	1.03682e-10	4.98708e-08	-0.803643
SPIRE2	3.6572e-12	1.03941e-10	5.02426e-08	-0.803574
NCSTN	3.66e-12	1.03941e-10	5.02811e-08	0.803567
NET1	3.66192e-12	1.03941e-10	5.03075e-08	0.803562
PRPSAP2	3.68662e-12	1.04426e-10	5.06467e-08	-0.803499
SLC6A14	3.84374e-12	1.08653e-10	5.28052e-08	0.803112
TP53I13	3.85918e-12	1.08865e-10	5.30174e-08	-0.803074
MRPL38	3.95629e-12	1.11331e-10	5.43516e-08	-0.802843
POU2F2	3.9628e-12	1.11331e-10	5.44409e-08	0.802828
IRGQ	4.02571e-12	1.12868e-10	5.53052e-08	0.802681
CHMP6	4.07446e-12	1.14002e-10	5.59749e-08	-0.802569
LPXN	4.10673e-12	1.14671e-10	5.64183e-08	0.802495
KANK2	4.23974e-12	1.18145e-10	5.82455e-08	-0.802197
DCLK2	4.31215e-12	1.1992e-10	5.92403e-08	-0.802039
CIB2	4.32617e-12	1.20066e-10	5.94329e-08	-0.802008
GLUL	4.35046e-12	1.20497e-10	5.97666e-08	0.801956
SAA1	4.37726e-12	1.20995e-10	6.01348e-08	0.801898
ZNF85	4.4062e-12	1.21433e-10	6.05324e-08	0.801837
WRAP53	4.41076e-12	1.21433e-10	6.05951e-08	-0.801827
TONSL	4.42335e-12	1.21536e-10	6.07679e-08	-0.8018
ATP10A	4.4745e-12	1.22696e-10	6.14707e-08	-0.801692
GLIS3	4.52149e-12	1.23737e-10	6.21162e-08	-0.801594
MMAA	4.53186e-12	1.23775e-10	6.22588e-08	0.801573
SIGIRR	4.56147e-12	1.24336e-10	6.26654e-08	-0.801512
OIP5	4.58473e-12	1.246e-10	6.29851e-08	-0.801464
CDIP1	4.5893e-12	1.246e-10	6.30478e-08	0.801455
TACSTD2	4.60229e-12	1.24707e-10	6.32263e-08	0.801428
LY6D	4.63049e-12	1.25224e-10	6.36136e-08	0.801371
HAUS5	4.71717e-12	1.27317e-10	6.48045e-08	-0.801196
RAB25	4.74735e-12	1.27881e-10	6.52191e-08	0.801136
ZNF696	4.87027e-12	1.30935e-10	6.69078e-08	-0.800896
TUBB2B	5.12901e-12	1.37622e-10	7.04623e-08	-0.800407
GSDMD	5.22848e-12	1.40017e-10	7.18288e-08	-0.800226
P4HTM	5.24704e-12	1.40241e-10	7.20839e-08	-0.800192
SEC31A	5.28345e-12	1.4094e-10	7.25841e-08	0.800127
DNAJA4	5.30706e-12	1.41295e-10	7.29084e-08	0.800085
S100A14	5.3354e-12	1.4152e-10	7.32977e-08	0.800034
TLR2	5.33611e-12	1.4152e-10	7.33075e-08	0.800033
MED9	5.41986e-12	1.43465e-10	7.44581e-08	-0.799886
FBXO21	5.48451e-12	1.44897e-10	7.53463e-08	-0.799773
MED4	5.52778e-12	1.45759e-10	7.59407e-08	0.799699
NBPF10	5.56086e-12	1.46351e-10	7.63951e-08	0.799642
ENTPD5	5.58575e-12	1.4654e-10	7.6737e-08	0.7996
PSTPIP2	5.59136e-12	1.4654e-10	7.68141e-08	0.79959
MARK4	5.60007e-12	1.4654e-10	7.69337e-08	0.799575
OLFM1	5.71317e-12	1.49216e-10	7.84875e-08	-0.799386
ZNF738	5.72562e-12	1.49257e-10	7.86585e-08	0.799365
ABHD12	5.88569e-12	1.53001e-10	8.08577e-08	-0.799103
PADI3	5.89151e-12	1.53001e-10	8.09375e-08	0.799093
SH3BP1	5.9666e-12	1.54458e-10	8.19692e-08	0.798973
DDX56	5.97009e-12	1.54458e-10	8.20171e-08	-0.798967
P2RY6	6.0501e-12	1.56234e-10	8.31163e-08	-0.79884
SH3PXD2B	6.10069e-12	1.57244e-10	8.38113e-08	0.798761
ARRB1	6.22773e-12	1.60218e-10	8.55566e-08	-0.798564
ANKRD65	6.27979e-12	1.61256e-10	8.62718e-08	0.798485
ZNF518B	6.3958e-12	1.63928e-10	8.78655e-08	0.79831
SHMT1	6.43808e-12	1.64705e-10	8.84464e-08	-0.798247
CNGA1	6.6045e-12	1.68648e-10	9.07326e-08	0.798003
ADRB2	6.63769e-12	1.69181e-10	9.11886e-08	0.797955
STAMBPL1	6.66022e-12	1.69441e-10	9.14981e-08	-0.797922
ARHGEF39	6.77052e-12	1.71873e-10	9.30135e-08	-0.797765
ZDHHC3	6.78086e-12	1.71873e-10	9.31554e-08	0.79775
CCL2	6.81373e-12	1.72389e-10	9.3607e-08	-0.797704
KRT13	6.82885e-12	1.72454e-10	9.38147e-08	0.797683
EMC9	6.84387e-12	1.72516e-10	9.4021e-08	-0.797662
C19orf18	6.88792e-12	1.73308e-10	9.46263e-08	0.7976
MEIS3P1	6.92744e-12	1.73984e-10	9.51692e-08	-0.797545
CDCA5	6.94672e-12	1.7415e-10	9.54341e-08	-0.797519
EMC8	7.09433e-12	1.77392e-10	9.74619e-08	-0.797317
ZMYM6	7.11406e-12	1.77392e-10	9.7733e-08	0.79729
MDH1	7.1148e-12	1.77392e-10	9.77431e-08	-0.797289
PAK6	7.3158e-12	1.82039e-10	1.00504e-07	0.797021
TMCC3	7.32767e-12	1.82039e-10	1.00668e-07	0.797005
MAX	7.40763e-12	1.83693e-10	1.01766e-07	0.796901
RAB7A	7.45682e-12	1.8458e-10	1.02442e-07	0.796837
LBR	7.78329e-12	1.92229e-10	1.06927e-07	-0.796424
ZNF415	7.80319e-12	1.92229e-10	1.072e-07	0.796399
TMC4	7.8078e-12	1.92229e-10	1.07264e-07	0.796393
CTSB	7.89848e-12	1.94113e-10	1.08509e-07	0.796282
MRPS18B	8.03488e-12	1.97113e-10	1.10383e-07	-0.796116
FBF1	8.22432e-12	2.01401e-10	1.12986e-07	-0.79589
PKN3	8.26282e-12	2.01983e-10	1.13515e-07	-0.795845
SH3GLB1	8.46447e-12	2.06545e-10	1.16285e-07	0.795611
MTA2	8.55799e-12	2.08457e-10	1.1757e-07	0.795505
PODNL1	8.68654e-12	2.11214e-10	1.19336e-07	0.79536
FAM174B	8.74828e-12	2.12339e-10	1.20184e-07	-0.795291
CHN1	8.77991e-12	2.12377e-10	1.20618e-07	-0.795256
FAM161A	8.78078e-12	2.12377e-10	1.2063e-07	-0.795255
PDPN	8.83039e-12	2.13202e-10	1.21312e-07	0.7952
PPP3CC	8.85827e-12	2.135e-10	1.21695e-07	0.79517
DLG1	8.8817e-12	2.1369e-10	1.22017e-07	0.795144
ZHX2	8.92132e-12	2.14239e-10	1.22561e-07	0.795101
SMO	8.93571e-12	2.14239e-10	1.22759e-07	-0.795085
BATF3	8.95465e-12	2.14319e-10	1.23019e-07	-0.795064
STAT5B	9.18265e-12	2.19393e-10	1.26151e-07	-0.79482
MMP10	9.21691e-12	2.1983e-10	1.26622e-07	0.794783
ANAPC2	9.25419e-12	2.20336e-10	1.27134e-07	-0.794744
TTC31	9.46145e-12	2.24747e-10	1.29981e-07	-0.794528
SYNJ2	9.47216e-12	2.24747e-10	1.30129e-07	-0.794517
RCCD1	9.54611e-12	2.26111e-10	1.31144e-07	-0.794441
TINAGL1	9.5727e-12	2.26351e-10	1.3151e-07	0.794414
UAP1	9.67017e-12	2.28262e-10	1.32849e-07	0.794315
PROC	9.93431e-12	2.34095e-10	1.36477e-07	-0.794051
SRPX2	9.9989e-12	2.35214e-10	1.37365e-07	0.793988
INPP5D	1.00243e-11	2.35407e-10	1.37713e-07	0.793963
TM2D3	1.01079e-11	2.36966e-10	1.38862e-07	-0.793882
GP1BA	1.0138e-11	2.37267e-10	1.39276e-07	-0.793853
PAFAH2	1.01566e-11	2.37299e-10	1.39532e-07	0.793835
CLU	1.02259e-11	2.38511e-10	1.40483e-07	-0.793768
FANCL	1.02667e-11	2.39058e-10	1.41044e-07	-0.793729
PRRG2	1.04676e-11	2.43322e-10	1.43803e-07	0.793539
S1PR3	1.06722e-11	2.47659e-10	1.46614e-07	-0.793349
FAM167A	1.0878e-11	2.5201e-10	1.49442e-07	-0.793161
FAM201A	1.09972e-11	2.53872e-10	1.5108e-07	-0.793054
DBF4B	1.10039e-11	2.53872e-10	1.51172e-07	-0.793048
INTS6	1.10138e-11	2.53872e-10	1.51308e-07	0.793039
MUS81	1.10394e-11	2.54036e-10	1.51659e-07	-0.793016
HMGB2	1.11416e-11	2.55959e-10	1.53063e-07	-0.792925
PIGM	1.12493e-11	2.5775e-10	1.54543e-07	-0.792831
FXYD3	1.12571e-11	2.5775e-10	1.5465e-07	0.792824
POLB	1.14118e-11	2.60857e-10	1.56775e-07	0.792689
LGALS8	1.14386e-11	2.61037e-10	1.57144e-07	0.792666
SPATA20	1.17963e-11	2.68751e-10	1.62057e-07	-0.792362
CDC45	1.19141e-11	2.70986e-10	1.63676e-07	-0.792264
DUS3L	1.19892e-11	2.72244e-10	1.64708e-07	-0.792202
SAC3D1	1.20678e-11	2.73578e-10	1.65788e-07	-0.792137
LIMCH1	1.21152e-11	2.73845e-10	1.66439e-07	-0.792099
TLCD2	1.212e-11	2.73845e-10	1.66505e-07	0.792095
UBE2S	1.21501e-11	2.73845e-10	1.66919e-07	-0.79207
PGRMC1	1.21594e-11	2.73845e-10	1.67045e-07	-0.792063
TIMM50	1.24017e-11	2.78845e-10	1.70375e-07	-0.791867
STOML2	1.24798e-11	2.80142e-10	1.71447e-07	-0.791805
EID2	1.25615e-11	2.81517e-10	1.7257e-07	-0.791741
SERPINB13	1.2586e-11	2.81607e-10	1.72907e-07	0.791721
DNAJC12	1.27859e-11	2.85613e-10	1.75652e-07	-0.791565
DALRD3	1.28157e-11	2.85814e-10	1.76061e-07	-0.791542
TM9SF4	1.29814e-11	2.8904e-10	1.78338e-07	0.791414
SYT15	1.30053e-11	2.89106e-10	1.78667e-07	-0.791396
SMOX	1.31642e-11	2.92165e-10	1.8085e-07	-0.791276
ITGB6	1.32219e-11	2.92971e-10	1.81642e-07	0.791232
COPRS	1.352e-11	2.99094e-10	1.85737e-07	-0.79101
PSCA	1.37577e-11	3.03865e-10	1.89004e-07	0.790837
VWA5A	1.38919e-11	3.06336e-10	1.90848e-07	0.79074
KLF5	1.39404e-11	3.06913e-10	1.91514e-07	0.790706
CRLS1	1.40094e-11	3.07937e-10	1.92461e-07	-0.790656
DTYMK	1.40808e-11	3.08903e-10	1.93442e-07	-0.790606
UNC93B1	1.40983e-11	3.08903e-10	1.93682e-07	-0.790593
AKR1E2	1.41739e-11	3.10066e-10	1.94722e-07	-0.79054
LPIN2	1.42492e-11	3.11217e-10	1.95756e-07	-0.790487
CD82	1.42742e-11	3.11268e-10	1.96099e-07	0.79047
CLN6	1.43369e-11	3.11798e-10	1.9696e-07	-0.790426
AP4S1	1.43439e-11	3.11798e-10	1.97057e-07	-0.790421
LIMK2	1.4675e-11	3.18491e-10	2.01605e-07	0.790193
SEC14L2	1.4727e-11	3.19115e-10	2.02319e-07	0.790158
CDCA2	1.48597e-11	3.21484e-10	2.04142e-07	-0.790068
SOX15	1.50353e-11	3.24772e-10	2.06555e-07	0.789951
PDE4D	1.50896e-11	3.25434e-10	2.07302e-07	-0.789914
UCHL1	1.51407e-11	3.26024e-10	2.08003e-07	-0.789881
DGCR11	1.51656e-11	3.26048e-10	2.08345e-07	0.789864
PHLDA1	1.525e-11	3.27352e-10	2.09505e-07	0.789809
MICU1	1.56439e-11	3.35283e-10	2.14917e-07	-0.789553
PCDH1	1.57641e-11	3.37333e-10	2.16568e-07	0.789476
SLFN12	1.58822e-11	3.3933e-10	2.18189e-07	0.789401
LINC00665	1.60302e-11	3.41729e-10	2.20224e-07	0.789308
FLOT1	1.60442e-11	3.41729e-10	2.20415e-07	-0.7893
UGT1A6	1.616e-11	3.43663e-10	2.22006e-07	0.789227
CDC25B	1.6305e-11	3.4621e-10	2.23998e-07	-0.789138
SRSF2	1.63852e-11	3.47376e-10	2.25099e-07	-0.789088
SP140L	1.64648e-11	3.48526e-10	2.26193e-07	0.789039
MPZL2	1.68153e-11	3.55398e-10	2.31009e-07	0.788828
DKK1	1.68531e-11	3.55649e-10	2.31528e-07	-0.788805
CA2	1.7059e-11	3.59443e-10	2.34357e-07	0.788683
FBLIM1	1.72561e-11	3.63038e-10	2.37064e-07	0.788567
SPATA13	1.73209e-11	3.63844e-10	2.37954e-07	-0.788529
JARID2	1.7505e-11	3.6715e-10	2.40483e-07	0.788422
GGT1	1.78096e-11	3.72969e-10	2.44668e-07	-0.788248
PHF19	1.78593e-11	3.73441e-10	2.45351e-07	-0.78822
ASB16	1.79059e-11	3.73847e-10	2.45991e-07	-0.788194
ZNF616	1.81124e-11	3.77584e-10	2.48828e-07	0.788078
UBL4A	1.82293e-11	3.79446e-10	2.50435e-07	-0.788013
ANO5	1.82638e-11	3.79588e-10	2.50908e-07	-0.787994
HEYL	1.83429e-11	3.80656e-10	2.51994e-07	-0.78795
ZBTB7C	1.84898e-11	3.83127e-10	2.54013e-07	0.787869
VPS16	1.85467e-11	3.83726e-10	2.54794e-07	-0.787838
SLC35B4	1.86215e-11	3.84694e-10	2.55822e-07	-0.787798
PPP1R18	1.89041e-11	3.89947e-10	2.59705e-07	0.787645
TMPO-AS1	1.91214e-11	3.93838e-10	2.6269e-07	-0.787529
POMT2	1.92369e-11	3.95624e-10	2.64277e-07	-0.787468
FRMD3	1.92676e-11	3.95663e-10	2.64699e-07	-0.787452
NCAPH2	1.93725e-11	3.97162e-10	2.6614e-07	-0.787397
FUT6	1.93984e-11	3.97162e-10	2.66496e-07	0.787383
NDUFB6	1.95547e-11	3.99766e-10	2.68643e-07	-0.787302
RCC2	1.97499e-11	4.03157e-10	2.71325e-07	0.787201
RHOU	2.00529e-11	4.08734e-10	2.75487e-07	-0.787046
PTPN1	2.01035e-11	4.09159e-10	2.76183e-07	0.787021
KIAA0319	2.01393e-11	4.09281e-10	2.76674e-07	-0.787003
C11orf65	2.02079e-11	4.10069e-10	2.77617e-07	0.786968
TMEM97	2.04198e-11	4.13756e-10	2.80527e-07	-0.786862
SEC24D	2.06311e-11	4.17326e-10	2.8343e-07	0.786757
THADA	2.06567e-11	4.17326e-10	2.83782e-07	-0.786745
TRAIP	2.08021e-11	4.19646e-10	2.85779e-07	-0.786673
RSAD1	2.14025e-11	4.31126e-10	2.94028e-07	-0.786383
SNAP47	2.15241e-11	4.32939e-10	2.95698e-07	-0.786326
PDCD4	2.17599e-11	4.36146e-10	2.98938e-07	0.786214
MCAM	2.17753e-11	4.36146e-10	2.99149e-07	0.786207
DGKD	2.18048e-11	4.36146e-10	2.99555e-07	-0.786193
EMC6	2.18105e-11	4.36146e-10	2.99632e-07	0.786191
FST	2.18681e-11	4.36663e-10	3.00424e-07	0.786164
FOXJ3	2.22701e-11	4.44044e-10	3.05946e-07	0.785978
WNT10A	2.26221e-11	4.49907e-10	3.10783e-07	0.785817
MMP14	2.26296e-11	4.49907e-10	3.10886e-07	0.785814
NCF2	2.33993e-11	4.64536e-10	3.21459e-07	0.785471
JAKMIP3	2.37172e-11	4.70168e-10	3.25826e-07	-0.785333
SMYD5	2.38311e-11	4.71745e-10	3.27391e-07	-0.785284
PLSCR4	2.40216e-11	4.74833e-10	3.30009e-07	-0.785202
SEC14L4	2.43215e-11	4.79914e-10	3.34128e-07	-0.785075
TMEM159	2.43485e-11	4.79914e-10	3.345e-07	0.785063
MDP1	2.4498e-11	4.82168e-10	3.36553e-07	-0.785001
EIF4A3	2.48674e-11	4.88738e-10	3.41628e-07	-0.784847
NDRG1	2.52899e-11	4.96333e-10	3.47433e-07	0.784673
SEMA4A	2.53527e-11	4.96856e-10	3.48296e-07	0.784648
FAM20C	2.54585e-11	4.98218e-10	3.49749e-07	-0.784605
LMF1	2.55329e-11	4.98963e-10	3.50771e-07	-0.784575
EFNB1	2.57202e-11	5.01908e-10	3.53343e-07	0.7845
ARHGEF5	2.64364e-11	5.15154e-10	3.63184e-07	0.784216
B9D1	2.65763e-11	5.16346e-10	3.65106e-07	-0.784162
UGDH	2.6597e-11	5.16346e-10	3.65389e-07	-0.784154
G6PD	2.66104e-11	5.16346e-10	3.65573e-07	-0.784149
MIF	2.66763e-11	5.1688e-10	3.66479e-07	0.784123
DDX6	2.67131e-11	5.1688e-10	3.66985e-07	0.784109
THAP8	2.7549e-11	5.32304e-10	3.78468e-07	-0.783791
MAML3	2.81105e-11	5.4239e-10	3.86182e-07	-0.783582
BIRC5	2.83445e-11	5.46138e-10	3.89396e-07	-0.783496
ISCA2	2.84712e-11	5.47812e-10	3.91138e-07	-0.78345
DSC2	2.89006e-11	5.55295e-10	3.97036e-07	0.783295
CEACAM5	2.9091e-11	5.58174e-10	3.99653e-07	0.783227
PKMYT1	2.92704e-11	5.60833e-10	4.02117e-07	-0.783163
EEA1	2.95667e-11	5.65721e-10	4.06188e-07	0.783058
LRFN4	2.96271e-11	5.66088e-10	4.07017e-07	-0.783037
ATP6V1G1	2.98942e-11	5.70398e-10	4.10687e-07	0.782944
HPCAL1	3.03606e-11	5.78493e-10	4.17093e-07	-0.782783
SEC22B	3.04339e-11	5.79087e-10	4.18101e-07	0.782758
ABHD15	3.0514e-11	5.79809e-10	4.19202e-07	-0.782731
CRABP2	3.07048e-11	5.82627e-10	4.21822e-07	0.782666
COX20	3.10831e-11	5.8783e-10	4.2702e-07	0.782539
PTPRJ	3.11512e-11	5.8783e-10	4.27955e-07	-0.782516
TBCB	3.11769e-11	5.8783e-10	4.28309e-07	-0.782507
BAK1	3.11856e-11	5.8783e-10	4.28427e-07	0.782504
FMNL1	3.11929e-11	5.8783e-10	4.28528e-07	-0.782502
PCIF1	3.19088e-11	6.00498e-10	4.38363e-07	-0.782266
DAAM1	3.2129e-11	6.03814e-10	4.41388e-07	0.782194
VAMP8	3.26069e-11	6.11958e-10	4.47953e-07	0.78204
MTG1	3.27266e-11	6.13367e-10	4.49598e-07	-0.782002
ZNF880	3.28514e-11	6.14868e-10	4.51313e-07	0.781962
RNF144A	3.29692e-11	6.16233e-10	4.52931e-07	-0.781924
WWC3	3.30401e-11	6.16719e-10	4.53905e-07	-0.781902
MNS1	3.34168e-11	6.22903e-10	4.5908e-07	-0.781784
CD59	3.35063e-11	6.23725e-10	4.60309e-07	0.781756
ZNF528	3.3742e-11	6.27264e-10	4.63548e-07	0.781682
CPT1A	3.40443e-11	6.31698e-10	4.67701e-07	-0.781589
BPNT1	3.40725e-11	6.31698e-10	4.68088e-07	0.78158
UBAP2	3.52482e-11	6.52615e-10	4.8424e-07	0.781225
KIAA1549	3.55134e-11	6.55978e-10	4.87883e-07	-0.781147
PPARD	3.55254e-11	6.55978e-10	4.88048e-07	0.781143
DGKA	3.59868e-11	6.63606e-10	4.94386e-07	0.781008
RNF130	3.61138e-11	6.65055e-10	4.96131e-07	-0.780971
IQGAP2	3.63675e-11	6.68815e-10	4.99617e-07	-0.780897
ALDH3A2	3.64153e-11	6.68815e-10	5.00274e-07	-0.780884
RND1	3.64853e-11	6.69206e-10	5.01235e-07	-0.780863
RIOK3	3.65647e-11	6.69768e-10	5.02326e-07	0.780841
ITGB5	3.67448e-11	6.7217e-10	5.048e-07	-0.780789
KIF2C	3.72476e-11	6.80463e-10	5.11708e-07	-0.780646
MYO1D	3.74986e-11	6.84138e-10	5.15156e-07	0.780576
ETV6	3.75679e-11	6.84494e-10	5.16108e-07	0.780556
FLI1	3.77033e-11	6.86051e-10	5.17968e-07	0.780518
KCNJ15	3.78134e-11	6.87144e-10	5.19481e-07	0.780488
PRMT6	3.81454e-11	6.92261e-10	5.24042e-07	0.780396
TCEA2	3.85803e-11	6.99229e-10	5.30015e-07	-0.780276
TIGD1	3.87593e-11	7.01549e-10	5.32476e-07	-0.780228
IL1RN	3.91319e-11	7.07361e-10	5.37594e-07	0.780127
CPNE7	3.93152e-11	7.09521e-10	5.40112e-07	-0.780078
EVA1C	3.93547e-11	7.09521e-10	5.40655e-07	-0.780067
PAFAH1B3	3.954e-11	7.11928e-10	5.43201e-07	-0.780017
TNC	4.00727e-11	7.20227e-10	5.50519e-07	0.779876
CPT2	4.01384e-11	7.20227e-10	5.51422e-07	0.779859
PDE4B	4.01583e-11	7.20227e-10	5.51694e-07	-0.779854
RNF141	4.05001e-11	7.25411e-10	5.5639e-07	0.779764
FBXO32	4.12029e-11	7.37038e-10	5.66045e-07	0.779582
LNX2	4.13891e-11	7.39406e-10	5.68604e-07	0.779535
ZNF469	4.19165e-11	7.47481e-10	5.75849e-07	-0.779401
PRR7	4.19499e-11	7.47481e-10	5.76308e-07	-0.779392
PDXP	4.41655e-11	7.85941e-10	6.06746e-07	-0.778847
SLC16A1	4.42695e-11	7.86771e-10	6.08174e-07	0.778822
EGFL6	4.47717e-11	7.94669e-10	6.15074e-07	0.778703
COMMD4	4.51192e-11	7.99803e-10	6.19847e-07	-0.77862
GGT6	4.55057e-11	8.05615e-10	6.25157e-07	0.77853
SYTL1	4.58977e-11	8.11507e-10	6.30543e-07	0.778439
FBXO43	4.59684e-11	8.11507e-10	6.31514e-07	-0.778422
GPR155	4.60157e-11	8.11507e-10	6.32164e-07	0.778411
TMEM160	4.65622e-11	8.20092e-10	6.39672e-07	-0.778286
TEAD3	4.67919e-11	8.23082e-10	6.42827e-07	0.778233
CLEC11A	4.95212e-11	8.69977e-10	6.80322e-07	-0.777629
CCDC85B	4.99623e-11	8.76606e-10	6.86383e-07	-0.777534
S100A9	5.10826e-11	8.95118e-10	7.01772e-07	0.777297
SMAP2	5.13624e-11	8.98875e-10	7.05617e-07	0.777239
CEACAM6	5.3358e-11	9.32611e-10	7.33033e-07	0.776831
CBWD1	5.46725e-11	9.54373e-10	7.51091e-07	0.77657
SPAG5	5.5e-11	9.5887e-10	7.55589e-07	-0.776505
AKR1C3	5.51598e-11	9.60438e-10	7.57785e-07	-0.776474
MARK2	5.55741e-11	9.66426e-10	7.63477e-07	0.776394
HIGD1A	5.6632e-11	9.83343e-10	7.78011e-07	0.776191
RNF157	5.669e-11	9.83343e-10	7.78808e-07	-0.77618
SAAL1	5.68168e-11	9.84299e-10	7.80549e-07	-0.776156
ZNF630	5.71444e-11	9.88728e-10	7.8505e-07	0.776094
ZNF775	5.80446e-11	1.00304e-09	7.97417e-07	-0.775926
POP5	5.83195e-11	1.00652e-09	8.01193e-07	-0.775875
PHGDH	5.86544e-11	1.01103e-09	8.05794e-07	-0.775813
DHRS9	6.0103e-11	1.03471e-09	8.25695e-07	0.77555
POLE	6.23917e-11	1.07238e-09	8.57138e-07	-0.775147
RASSF5	6.24472e-11	1.07238e-09	8.579e-07	0.775137
MTSS1	6.29811e-11	1.08019e-09	8.65235e-07	0.775045
AKR1B10	6.34507e-11	1.08689e-09	8.71686e-07	-0.774965
ZFP41	6.46603e-11	1.10623e-09	8.88303e-07	-0.77476
BCL2L12	6.48391e-11	1.10775e-09	8.90759e-07	-0.77473
DSTN	6.49106e-11	1.10775e-09	8.91742e-07	-0.774718
CKMT1B	6.5078e-11	1.10923e-09	8.94042e-07	0.77469
TSSK3	6.52204e-11	1.11e-09	8.95997e-07	-0.774667
SIVA1	6.52847e-11	1.11e-09	8.96881e-07	-0.774656
MTUS1	6.54765e-11	1.11186e-09	8.99516e-07	-0.774624
PSMB7	6.55559e-11	1.11186e-09	9.00607e-07	0.774611
BMP6	6.60778e-11	1.11933e-09	9.07777e-07	-0.774525
RIMKLA	6.63243e-11	1.12212e-09	9.11163e-07	-0.774485
EDN1	6.69211e-11	1.13083e-09	9.19362e-07	-0.774387
THRA	6.75279e-11	1.13968e-09	9.27698e-07	-0.774289
IGSF11	6.79441e-11	1.1453e-09	9.33416e-07	-0.774223
MIF4GD	6.81016e-11	1.14654e-09	9.3558e-07	-0.774198
BMPR1B	6.93463e-11	1.16607e-09	9.52679e-07	-0.774001
ECM1	6.95069e-11	1.16732e-09	9.54885e-07	0.773975
FILIP1L	6.95907e-11	1.16732e-09	9.56037e-07	0.773962
PON2	7.04935e-11	1.18102e-09	9.6844e-07	-0.773822
SLMAP	7.14756e-11	1.19602e-09	9.81931e-07	0.773671
SMKR1	7.17713e-11	1.19951e-09	9.85994e-07	-0.773626
CDCP1	7.19573e-11	1.20115e-09	9.8855e-07	0.773598
NPTXR	7.23895e-11	1.2069e-09	9.94486e-07	-0.773533
SNX5	7.26799e-11	1.21028e-09	9.98477e-07	-0.773489
IKZF2	7.35325e-11	1.22299e-09	1.01019e-06	0.773362
C21orf91	7.39784e-11	1.22892e-09	1.01631e-06	0.773296
ZNF649	7.43427e-11	1.23348e-09	1.02132e-06	0.773243
CTU1	7.44914e-11	1.23446e-09	1.02336e-06	-0.773221
CNTNAP3	7.47843e-11	1.23782e-09	1.02739e-06	-0.773178
N4BP1	7.52043e-11	1.24327e-09	1.03316e-06	0.773117
SNX22	7.60616e-11	1.25519e-09	1.04493e-06	0.772993
PLEKHG1	7.61083e-11	1.25519e-09	1.04558e-06	0.772986
PEX5	7.74437e-11	1.27569e-09	1.06392e-06	-0.772796
FSTL4	7.82089e-11	1.28675e-09	1.07443e-06	-0.772688
RBFA	7.84534e-11	1.28923e-09	1.07779e-06	-0.772654
OVOL1	7.86062e-11	1.29019e-09	1.07989e-06	0.772633
MCM7	8.03952e-11	1.31798e-09	1.10447e-06	-0.772386
STX19	8.06913e-11	1.32007e-09	1.10854e-06	0.772346
ZNRF3	8.0715e-11	1.32007e-09	1.10886e-06	-0.772343
TIMP3	8.11091e-11	1.32494e-09	1.11428e-06	0.772289
SCEL	8.12093e-11	1.325e-09	1.11565e-06	0.772276
ATF7IP	8.19087e-11	1.33445e-09	1.12526e-06	0.772182
NUP35	8.19824e-11	1.33445e-09	1.12627e-06	-0.772172
PCDHGA10	8.23445e-11	1.33876e-09	1.13125e-06	0.772123
PABPC4	8.41916e-11	1.36717e-09	1.15662e-06	0.77188
NYNRIN	8.44479e-11	1.36922e-09	1.16014e-06	0.771846
ANKS3	8.45175e-11	1.36922e-09	1.1611e-06	-0.771837
TNK1	8.47542e-11	1.37144e-09	1.16435e-06	0.771806
SIPA1L1	8.4947e-11	1.37294e-09	1.167e-06	0.771781
ENO2	8.50625e-11	1.37319e-09	1.16859e-06	-0.771766
AMIGO2	8.53507e-11	1.37597e-09	1.17255e-06	-0.771729
VILL	8.54345e-11	1.37597e-09	1.1737e-06	0.771718
CAP1	8.57788e-11	1.37906e-09	1.17843e-06	0.771674
UPRT	8.58272e-11	1.37906e-09	1.17909e-06	0.771668
ASTN2	8.59648e-11	1.37966e-09	1.18098e-06	-0.77165
SUV39H1	8.61446e-11	1.38093e-09	1.18345e-06	-0.771627
GJB5	8.63218e-11	1.38216e-09	1.18589e-06	0.771605
IRF6	8.71043e-11	1.39306e-09	1.19664e-06	0.771505
EPN3	8.79679e-11	1.40524e-09	1.2085e-06	0.771397
TAF6	8.83701e-11	1.41002e-09	1.21403e-06	-0.771346
MORC3	8.85547e-11	1.41133e-09	1.21657e-06	0.771323
SLC38A5	8.89598e-11	1.41614e-09	1.22213e-06	0.771273
TMEM248	9.00806e-11	1.43232e-09	1.23753e-06	-0.771135
PKD1P1	9.01924e-11	1.43244e-09	1.23906e-06	-0.771121
QSOX1	9.05961e-11	1.43686e-09	1.24461e-06	0.771072
ZNF311	9.06875e-11	1.43686e-09	1.24587e-06	0.771061
IFT52	9.07845e-11	1.43686e-09	1.2472e-06	-0.771049
ZNF790	9.09997e-11	1.43861e-09	1.25015e-06	0.771023
SCN1B	9.14496e-11	1.44406e-09	1.25633e-06	-0.770968
ATP8B2	9.17009e-11	1.44637e-09	1.25979e-06	-0.770938
C12orf10	9.22008e-11	1.45259e-09	1.26665e-06	-0.770878
ORC6	9.28389e-11	1.46096e-09	1.27542e-06	-0.770802
CUEDC1	9.29651e-11	1.46128e-09	1.27715e-06	-0.770787
SMIM6	9.44041e-11	1.4822e-09	1.29692e-06	-0.770617
MPP7	9.46565e-11	1.48446e-09	1.30039e-06	0.770587
CTNNBIP1	9.53369e-11	1.49343e-09	1.30974e-06	0.770508
CDKN2AIPNL	9.60679e-11	1.50157e-09	1.31978e-06	-0.770424
FUS	9.60749e-11	1.50157e-09	1.31988e-06	-0.770423
XG	9.71437e-11	1.51655e-09	1.33456e-06	0.7703
SERPING1	9.73129e-11	1.51746e-09	1.33689e-06	0.770281
TMEM63B	9.80101e-11	1.5266e-09	1.34646e-06	0.770202
DERL2	9.96735e-11	1.55075e-09	1.36931e-06	-0.770015
P2RX4	1.00534e-10	1.56236e-09	1.38113e-06	-0.76992
SNAPIN	1.02343e-10	1.58742e-09	1.40599e-06	-0.769722
ANO9	1.02377e-10	1.58742e-09	1.40645e-06	0.769718
MRPL55	1.03349e-10	1.60069e-09	1.41981e-06	-0.769613
SLC7A8	1.0426e-10	1.61297e-09	1.43232e-06	0.769515
ZNF592	1.07463e-10	1.66066e-09	1.47633e-06	-0.769178
NEDD4	1.09642e-10	1.69242e-09	1.50626e-06	-0.768955
GRHL1	1.10073e-10	1.69717e-09	1.51218e-06	0.768911
CLDN4	1.12253e-10	1.72885e-09	1.54213e-06	0.768692
LGALS7B	1.12465e-10	1.73008e-09	1.54504e-06	0.768671
IKBIP	1.12585e-10	1.73008e-09	1.54669e-06	-0.768659
C1orf56	1.1303e-10	1.73498e-09	1.55281e-06	-0.768615
NCAPH	1.13344e-10	1.73635e-09	1.55712e-06	-0.768584
WWTR1	1.13372e-10	1.73635e-09	1.55751e-06	-0.768581
NR1D1	1.13917e-10	1.74276e-09	1.565e-06	0.768527
SRC	1.16306e-10	1.77511e-09	1.59781e-06	-0.768295
SCARA3	1.16367e-10	1.77511e-09	1.59865e-06	-0.768289
ZNF610	1.1642e-10	1.77511e-09	1.59937e-06	0.768284
TOMM40L	1.16568e-10	1.77541e-09	1.60142e-06	0.76827
WDR18	1.16733e-10	1.77594e-09	1.60368e-06	-0.768254
GBP6	1.16992e-10	1.77792e-09	1.60724e-06	0.768229
ST14	1.17528e-10	1.78385e-09	1.61459e-06	0.768178
METTL17	1.17642e-10	1.78385e-09	1.61617e-06	-0.768167
PXMP2	1.18522e-10	1.79521e-09	1.62825e-06	-0.768084
SCML2	1.18657e-10	1.79528e-09	1.63011e-06	-0.768071
GRIP1	1.20219e-10	1.8169e-09	1.65156e-06	0.767925
TXNIP	1.21477e-10	1.8339e-09	1.66885e-06	0.767808
DNAJB6	1.21792e-10	1.83664e-09	1.67318e-06	0.767779
CDH11	1.2196e-10	1.83715e-09	1.67548e-06	0.767763
TM2D1	1.2214e-10	1.83785e-09	1.67796e-06	0.767747
ZNF302	1.22672e-10	1.84206e-09	1.68527e-06	-0.767698
MYO6	1.22688e-10	1.84206e-09	1.68549e-06	0.767697
ZDHHC23	1.23412e-10	1.85091e-09	1.69544e-06	-0.76763
EPB41L1	1.23897e-10	1.85429e-09	1.7021e-06	-0.767586
ZNF584	1.23907e-10	1.85429e-09	1.70224e-06	-0.767586
ALG1L9P	1.24678e-10	1.86379e-09	1.71282e-06	-0.767516
HPGD	1.28962e-10	1.92574e-09	1.77168e-06	-0.767136
BAHCC1	1.29243e-10	1.92784e-09	1.77554e-06	-0.767111
PATZ1	1.29603e-10	1.93112e-09	1.78049e-06	-0.76708
TMPRSS2	1.30109e-10	1.93655e-09	1.78744e-06	0.767036
SFMBT2	1.31898e-10	1.96106e-09	1.81202e-06	-0.766882
NDUFA10	1.32518e-10	1.96814e-09	1.82053e-06	-0.76683
PLCH2	1.32812e-10	1.97038e-09	1.82457e-06	0.766805
CBX8	1.33651e-10	1.98069e-09	1.8361e-06	-0.766734
SLC3A2	1.34e-10	1.98371e-09	1.84089e-06	-0.766704
PIGO	1.35007e-10	1.99648e-09	1.85473e-06	-0.76662
SLC22A17	1.36028e-10	2.00941e-09	1.86875e-06	-0.766535
DNLZ	1.36478e-10	2.0128e-09	1.87494e-06	-0.766497
C21orf58	1.36551e-10	2.0128e-09	1.87593e-06	-0.766491
SLC47A1	1.37133e-10	2.01923e-09	1.88394e-06	-0.766443
OSGEP	1.38543e-10	2.0378e-09	1.90331e-06	-0.766328
ZDHHC6	1.42184e-10	2.08912e-09	1.95333e-06	-0.766034
LINC00339	1.42938e-10	2.09795e-09	1.96368e-06	-0.765974
TFAP2A	1.46295e-10	2.14493e-09	2.0098e-06	0.765711
DNAJB5	1.47663e-10	2.16267e-09	2.02859e-06	0.765606
DPYSL2	1.49591e-10	2.18859e-09	2.05508e-06	-0.765459
RNF180	1.5178e-10	2.21824e-09	2.08515e-06	0.765294
FANCF	1.52208e-10	2.22215e-09	2.09104e-06	-0.765262
CCR7	1.54629e-10	2.25509e-09	2.1243e-06	-0.765082
EMP3	1.54804e-10	2.25525e-09	2.1267e-06	-0.765069
NIPAL2	1.55118e-10	2.25742e-09	2.13101e-06	0.765046
CDK14	1.55398e-10	2.2591e-09	2.13485e-06	0.765026
SRSF7	1.55938e-10	2.26347e-09	2.14228e-06	-0.764987
ARL4D	1.56052e-10	2.26347e-09	2.14385e-06	0.764978
SENP2	1.56192e-10	2.26347e-09	2.14577e-06	0.764968
ECI1	1.56505e-10	2.26562e-09	2.15007e-06	-0.764945
NPEPPS	1.57179e-10	2.27297e-09	2.15932e-06	0.764896
SLC2A9	1.57628e-10	2.27544e-09	2.1655e-06	0.764864
GYS1	1.5768e-10	2.27544e-09	2.16621e-06	0.76486
CSDE1	1.59468e-10	2.29881e-09	2.19077e-06	0.764732
NRSN2	1.6023e-10	2.30738e-09	2.20124e-06	-0.764677
ALDH1A3	1.61684e-10	2.32588e-09	2.22121e-06	0.764574
SH3PXD2A	1.6244e-10	2.33432e-09	2.23161e-06	0.764521
CDH17	1.63255e-10	2.34357e-09	2.24279e-06	-0.764464
PPP1R10	1.63887e-10	2.35019e-09	2.25148e-06	0.76442
NDUFB11	1.66083e-10	2.3792e-09	2.28165e-06	-0.764268
ZNF582	1.66618e-10	2.38137e-09	2.289e-06	0.764231
EME1	1.66664e-10	2.38137e-09	2.28964e-06	-0.764228
COCH	1.66755e-10	2.38137e-09	2.29088e-06	-0.764222
PEPD	1.6878e-10	2.40779e-09	2.3187e-06	-0.764084
SPHK1	1.69034e-10	2.40891e-09	2.32219e-06	0.764067
GPR87	1.72598e-10	2.45715e-09	2.37115e-06	0.763828
SNRPE	1.72964e-10	2.45981e-09	2.37617e-06	-0.763804
MAPK10	1.74045e-10	2.47263e-09	2.39103e-06	0.763733
LRRC1	1.76696e-10	2.50769e-09	2.42745e-06	0.76356
KIF22	1.80487e-10	2.55886e-09	2.47953e-06	-0.763316
PLCH1	1.81266e-10	2.56725e-09	2.49023e-06	-0.763267
CXXC5	1.8155e-10	2.56863e-09	2.49414e-06	-0.763249
DSN1	1.82715e-10	2.58245e-09	2.51014e-06	-0.763176
PIGU	1.83592e-10	2.59218e-09	2.52219e-06	-0.763121
METTL21A	1.85233e-10	2.61266e-09	2.54473e-06	-0.763019
KIF1C	1.85536e-10	2.61426e-09	2.5489e-06	0.763
RASSF6	1.87222e-10	2.6353e-09	2.57206e-06	0.762896
ACAA2	1.87844e-10	2.64135e-09	2.5806e-06	-0.762858
MMP9	1.88126e-10	2.64261e-09	2.58447e-06	0.76284
KRT8	1.90079e-10	2.66732e-09	2.61131e-06	-0.762722
TM9SF1	1.91849e-10	2.68941e-09	2.63562e-06	-0.762615
ISL1	1.92391e-10	2.69426e-09	2.64307e-06	0.762583
KNTC1	1.94928e-10	2.727e-09	2.67792e-06	-0.762432
SH3RF2	1.95315e-10	2.72964e-09	2.68323e-06	0.762409
DAPK1	1.98342e-10	2.76913e-09	2.72482e-06	-0.762232
IL27RA	2.00658e-10	2.79861e-09	2.75664e-06	-0.762098
THEM6	2.02339e-10	2.8192e-09	2.77973e-06	-0.762001
MSH2	2.02756e-10	2.82059e-09	2.78546e-06	-0.761978
CHST2	2.02849e-10	2.82059e-09	2.78674e-06	0.761972
SH3BGRL3	2.03422e-10	2.82569e-09	2.79461e-06	0.76194
TENM4	2.04164e-10	2.83314e-09	2.80481e-06	0.761898
SPG21	2.04474e-10	2.83458e-09	2.80907e-06	-0.76188
SDHAF1	2.04851e-10	2.83694e-09	2.81424e-06	-0.761859
HCAR3	2.05087e-10	2.83734e-09	2.81748e-06	0.761846
NOSIP	2.05455e-10	2.83958e-09	2.82254e-06	-0.761825
RAB5B	2.06422e-10	2.85007e-09	2.83582e-06	0.761771
ATP1A1	2.08097e-10	2.87032e-09	2.85883e-06	0.761677
PPP3CA	2.09034e-10	2.88035e-09	2.87171e-06	0.761625
F11R	2.11118e-10	2.90616e-09	2.90035e-06	0.761511
GRHL3	2.16727e-10	2.98038e-09	2.9774e-06	0.761207
CNOT4	2.17658e-10	2.98731e-09	2.99019e-06	0.761157
PRDX3	2.17666e-10	2.98731e-09	2.9903e-06	-0.761157
HYLS1	2.20215e-10	3.01849e-09	3.02531e-06	-0.761022
KIAA1217	2.20378e-10	3.01849e-09	3.02755e-06	0.761013
FERMT1	2.22516e-10	3.04475e-09	3.05693e-06	0.760901
NT5C	2.24897e-10	3.07262e-09	3.08963e-06	-0.760778
DIS3L	2.25001e-10	3.07262e-09	3.09106e-06	-0.760772
TNFRSF21	2.25768e-10	3.08004e-09	3.1016e-06	0.760733
TPGS1	2.27145e-10	3.09576e-09	3.12052e-06	-0.760662
ANKRD42	2.30607e-10	3.13982e-09	3.16808e-06	0.760486
C20orf27	2.31983e-10	3.15315e-09	3.18698e-06	-0.760417
ZNF585B	2.32045e-10	3.15315e-09	3.18783e-06	0.760414
HBEGF	2.34185e-10	3.17908e-09	3.21723e-06	0.760307
ZBTB7A	2.35378e-10	3.19213e-09	3.23362e-06	0.760248
BTRC	2.36357e-10	3.20224e-09	3.24707e-06	0.7602
SLC38A6	2.37159e-10	3.20995e-09	3.2581e-06	-0.76016
SNRK	2.3743e-10	3.21045e-09	3.26182e-06	0.760147
SYTL5	2.42733e-10	3.27892e-09	3.33466e-06	0.75989
SMAGP	2.49212e-10	3.36197e-09	3.42367e-06	0.759582
SERP1	2.4937e-10	3.36197e-09	3.42585e-06	-0.759575
EHF	2.50705e-10	3.37666e-09	3.44419e-06	0.759512
CTTNBP2NL	2.53311e-10	3.40841e-09	3.47999e-06	0.759391
SNRPB	2.53808e-10	3.41176e-09	3.48682e-06	-0.759369
FER1L6	2.56646e-10	3.44439e-09	3.5258e-06	0.759239
DUSP10	2.56737e-10	3.44439e-09	3.52706e-06	0.759234
QPCT	2.57055e-10	3.44528e-09	3.53142e-06	-0.75922
ZNF197	2.63119e-10	3.52312e-09	3.61472e-06	0.758947
WHAMM	2.63387e-10	3.52328e-09	3.61841e-06	0.758935
ABI2	2.6395e-10	3.52657e-09	3.62615e-06	-0.75891
ZNF578	2.64146e-10	3.52657e-09	3.62884e-06	0.758901
CSTB	2.64663e-10	3.53005e-09	3.63595e-06	0.758878
ATP6V0E2	2.64952e-10	3.53046e-09	3.63991e-06	-0.758866
AHI1	2.68697e-10	3.5769e-09	3.69136e-06	-0.758701
NRG1	2.69e-10	3.57747e-09	3.69552e-06	-0.758688
TXNDC15	2.70215e-10	3.59015e-09	3.71222e-06	-0.758635
PPIH	2.71757e-10	3.60715e-09	3.7334e-06	0.758568
CHTF18	2.7277e-10	3.6171e-09	3.74732e-06	-0.758524
C3orf67	2.73935e-10	3.62904e-09	3.76332e-06	0.758474
CNTN1	2.74865e-10	3.63785e-09	3.77609e-06	-0.758435
FBL	2.77762e-10	3.67266e-09	3.8159e-06	-0.758311
PGM2	2.79243e-10	3.68869e-09	3.83624e-06	0.758249
CHCHD7	2.82342e-10	3.72604e-09	3.87881e-06	0.758119
MORC4	2.84975e-10	3.75718e-09	3.91498e-06	-0.75801
CLSTN1	2.86098e-10	3.76602e-09	3.93042e-06	0.757964
BIN1	2.86194e-10	3.76602e-09	3.93173e-06	-0.75796
ZNF600	2.87715e-10	3.78068e-09	3.95263e-06	0.757897
KIF18A	2.87858e-10	3.78068e-09	3.95459e-06	-0.757892
CDH3	2.88415e-10	3.78437e-09	3.96224e-06	0.757869
MINPP1	2.94118e-10	3.85553e-09	4.04059e-06	-0.757638
ACTR5	2.95887e-10	3.87502e-09	4.06489e-06	-0.757567
DUSP6	2.96223e-10	3.87573e-09	4.06952e-06	0.757554
TAB3	2.96541e-10	3.87619e-09	4.07388e-06	0.757541
TNFRSF10C	2.97789e-10	3.8888e-09	4.09102e-06	0.757492
TCF4	2.99464e-10	3.90697e-09	4.11404e-06	0.757426
TIPIN	2.99996e-10	3.90882e-09	4.12134e-06	-0.757405
MBD5	3.00297e-10	3.90882e-09	4.12549e-06	0.757393
LACC1	3.0046e-10	3.90882e-09	4.12771e-06	0.757386
CCND2	3.00804e-10	3.9096e-09	4.13244e-06	0.757373
IFT20	3.01734e-10	3.91798e-09	4.14523e-06	-0.757336
NME3	3.02429e-10	3.9233e-09	4.15478e-06	-0.757309
DNAJC22	3.04565e-10	3.94727e-09	4.18411e-06	-0.757226
NT5C3B	3.05811e-10	3.95968e-09	4.20123e-06	-0.757178
SOWAHB	3.06587e-10	3.966e-09	4.21189e-06	0.757148
RTCA	3.07644e-10	3.97592e-09	4.22641e-06	0.757107
RREB1	3.08034e-10	3.97722e-09	4.23176e-06	0.757092
C1orf53	3.09404e-10	3.98958e-09	4.2506e-06	-0.75704
EXOSC5	3.09571e-10	3.98958e-09	4.25289e-06	-0.757033
TOMM40	3.10734e-10	4.00081e-09	4.26887e-06	-0.756989
PRKD1	3.12329e-10	4.01759e-09	4.29078e-06	-0.756929
ZNF829	3.12769e-10	4.01948e-09	4.29682e-06	0.756912
LAMA3	3.14756e-10	4.04123e-09	4.32411e-06	0.756837
SLC25A14	3.16401e-10	4.05855e-09	4.34671e-06	-0.756775
ARRB2	3.19928e-10	4.09998e-09	4.39518e-06	-0.756644
NQO1	3.23938e-10	4.14627e-09	4.45025e-06	-0.756496
ABCB11	3.24144e-10	4.14627e-09	4.45309e-06	0.756489
FAM107B	3.24926e-10	4.15241e-09	4.46384e-06	-0.75646
NME5	3.25289e-10	4.15318e-09	4.46883e-06	0.756447
DUOXA1	3.26408e-10	4.16359e-09	4.48419e-06	0.756406
PDLIM1	3.27779e-10	4.17465e-09	4.50303e-06	0.756357
CCDC34	3.27882e-10	4.17465e-09	4.50445e-06	-0.756353
POLE2	3.31895e-10	4.22182e-09	4.55957e-06	-0.756209
SMYD3	3.37459e-10	4.28863e-09	4.63601e-06	-0.756011
TOPORS	3.40677e-10	4.32553e-09	4.68023e-06	0.755898
NDUFAB1	3.41672e-10	4.33058e-09	4.6939e-06	-0.755864
LAMTOR3	3.41706e-10	4.33058e-09	4.69435e-06	0.755863
RAB1B	3.4781e-10	4.40388e-09	4.77821e-06	0.755652
MRPL12	3.48511e-10	4.4087e-09	4.78785e-06	-0.755628
ADIRF	3.49265e-10	4.41416e-09	4.7982e-06	0.755602
TERF2IP	3.52162e-10	4.4467e-09	4.83801e-06	0.755504
INCA1	3.53049e-10	4.45238e-09	4.85019e-06	-0.755474
LGR4	3.5326e-10	4.45238e-09	4.85309e-06	-0.755467
SNRPD3	3.53861e-10	4.45585e-09	4.86134e-06	0.755447
ABHD5	3.54713e-10	4.46249e-09	4.87304e-06	0.755418
GID8	3.55086e-10	4.4631e-09	4.87817e-06	0.755405
PRSS21	3.5681e-10	4.48067e-09	4.90185e-06	0.755348
ABCG2	3.58414e-10	4.49671e-09	4.9239e-06	-0.755294
CHKA	3.59783e-10	4.507e-09	4.9427e-06	-0.755249
NRM	3.59891e-10	4.507e-09	4.94418e-06	-0.755245
KCTD11	3.61364e-10	4.52133e-09	4.96442e-06	0.755196
NSG1	3.61843e-10	4.52139e-09	4.97101e-06	0.755181
DNAJC3	3.62027e-10	4.52139e-09	4.97353e-06	0.755175
SH3BP2	3.63614e-10	4.53394e-09	4.99533e-06	0.755122
PHEX	3.63692e-10	4.53394e-09	4.9964e-06	0.75512
TAOK3	3.64286e-10	4.53722e-09	5.00456e-06	0.7551
DNAJC15	3.67362e-10	4.56739e-09	5.04681e-06	0.755
BSDC1	3.6763e-10	4.56739e-09	5.0505e-06	0.754991
OXLD1	3.67705e-10	4.56739e-09	5.05153e-06	-0.754989
METRN	3.705e-10	4.59794e-09	5.08992e-06	-0.754898
TNF	3.72512e-10	4.61875e-09	5.11758e-06	0.754834
EVA1B	3.72879e-10	4.61913e-09	5.12262e-06	-0.754822
PCDHGB7	3.74158e-10	4.63079e-09	5.14018e-06	0.754781
CNTN3	3.74993e-10	4.63695e-09	5.15165e-06	0.754754
NHSL1	3.78318e-10	4.67385e-09	5.19733e-06	0.754649
PPP1R26	3.80319e-10	4.69149e-09	5.22482e-06	-0.754586
FAM3C	3.80428e-10	4.69149e-09	5.22632e-06	0.754582
ZNF827	3.8132e-10	4.69828e-09	5.23858e-06	0.754554
TRIM29	3.83419e-10	4.7199e-09	5.26741e-06	0.754489
C12orf75	3.89819e-10	4.79439e-09	5.35533e-06	-0.75429
LMNA	3.95769e-10	4.86101e-09	5.43707e-06	-0.754109
CAD	3.96497e-10	4.86101e-09	5.44708e-06	-0.754087
CSTA	3.96603e-10	4.86101e-09	5.44853e-06	0.754084
CNTNAP3B	3.96651e-10	4.86101e-09	5.44919e-06	-0.754082
COL17A1	4.01751e-10	4.91912e-09	5.51925e-06	0.753929
PUF60	4.06584e-10	4.97387e-09	5.58565e-06	-0.753785
IGF2BP2	4.10316e-10	5.01505e-09	5.63692e-06	0.753676
TMEM60	4.11918e-10	5.03016e-09	5.65893e-06	-0.753629
CMC4	4.12659e-10	5.03473e-09	5.66911e-06	-0.753607
TRIM2	4.14268e-10	5.04988e-09	5.69122e-06	0.753561
SNHG7	4.15589e-10	5.0615e-09	5.70937e-06	-0.753522
ACBD4	4.16423e-10	5.06715e-09	5.72081e-06	-0.753498
POLRMT	4.17547e-10	5.07634e-09	5.73626e-06	-0.753466
PAFAH1B2	4.26704e-10	5.18307e-09	5.86206e-06	0.753205
TEF	4.3104e-10	5.229e-09	5.92163e-06	0.753083
KLF4	4.31246e-10	5.229e-09	5.92446e-06	0.753077
MLH3	4.32369e-10	5.23799e-09	5.93988e-06	-0.753046
CYB5R2	4.35135e-10	5.26686e-09	5.97788e-06	0.752969
C7orf26	4.3553e-10	5.26699e-09	5.9833e-06	-0.752958
IRF2BPL	4.36865e-10	5.27849e-09	6.00165e-06	-0.752921
LDLRAD2	4.375e-10	5.28152e-09	6.01037e-06	0.752904
MAP3K8	4.43956e-10	5.35476e-09	6.09907e-06	-0.752727
CHDH	4.46717e-10	5.38226e-09	6.137e-06	-0.752652
TCEAL3	4.4702e-10	5.38226e-09	6.14116e-06	0.752644
LYPD6B	4.50962e-10	5.42234e-09	6.19532e-06	0.752538
PAK4	4.51138e-10	5.42234e-09	6.19773e-06	-0.752533
USP4	4.53902e-10	5.45079e-09	6.2357e-06	0.752459
UCK1	4.55373e-10	5.46368e-09	6.25591e-06	-0.75242
PSTPIP1	4.56661e-10	5.47435e-09	6.27361e-06	0.752386
PVRIG	4.62301e-10	5.53713e-09	6.35109e-06	-0.752238
PRX	4.6431e-10	5.55635e-09	6.37869e-06	-0.752185
CYP2J2	4.6803e-10	5.59172e-09	6.4298e-06	0.752089
S100A4	4.6808e-10	5.59172e-09	6.43048e-06	-0.752087
SATB1	4.68795e-10	5.5954e-09	6.4403e-06	0.752069
CCDC74A	4.71188e-10	5.61908e-09	6.47318e-06	-0.752007
XRCC3	4.73263e-10	5.63893e-09	6.50168e-06	-0.751954
HACL1	4.7556e-10	5.66139e-09	6.53324e-06	-0.751895
C1orf112	4.80174e-10	5.71136e-09	6.59662e-06	-0.751778
MAF	4.81457e-10	5.71292e-09	6.61425e-06	0.751746
ACACB	4.8152e-10	5.71292e-09	6.61513e-06	-0.751745
LAMTOR4	4.81552e-10	5.71292e-09	6.61556e-06	-0.751744
IFT140	4.82636e-10	5.72084e-09	6.63045e-06	-0.751716
TMEM30B	4.84382e-10	5.73659e-09	6.65444e-06	0.751673
CAP2	4.8597e-10	5.75043e-09	6.67625e-06	-0.751633
CCL28	4.87699e-10	5.76592e-09	6.7e-06	0.75159
ZNF525	4.91537e-10	5.8063e-09	6.75273e-06	0.751495
EPOR	5.04422e-10	5.95339e-09	6.92975e-06	-0.75118
TLN2	5.06671e-10	5.9748e-09	6.96064e-06	-0.751126
RAB8A	5.07277e-10	5.97682e-09	6.96897e-06	0.751112
ENTPD7	5.09501e-10	5.99787e-09	6.99952e-06	0.751059
NEXN	5.11002e-10	6.01039e-09	7.02014e-06	0.751023
S100A3	5.11712e-10	6.0136e-09	7.02989e-06	-0.751006
GALNT12	5.27511e-10	6.19397e-09	7.24694e-06	0.750636
ANXA5	5.31064e-10	6.22901e-09	7.29576e-06	0.750554
SPR	5.31502e-10	6.22901e-09	7.30177e-06	-0.750544
SSNA1	5.31855e-10	6.22901e-09	7.30663e-06	-0.750536
POLR2A	5.32837e-10	6.23091e-09	7.32011e-06	0.750513
KRT10	5.32925e-10	6.23091e-09	7.32132e-06	-0.750511
NMB	5.36738e-10	6.27016e-09	7.37371e-06	-0.750424
SCN9A	5.39846e-10	6.30111e-09	7.41641e-06	-0.750354
HSPBP1	5.59803e-10	6.5285e-09	7.69058e-06	-0.74991
NTHL1	5.61241e-10	6.53972e-09	7.71033e-06	-0.749879
CTSF	5.74655e-10	6.68646e-09	7.8946e-06	-0.74959
THTPA	5.74808e-10	6.68646e-09	7.89671e-06	-0.749587
MOB3A	5.75753e-10	6.69179e-09	7.90969e-06	0.749567
TEPP	5.77113e-10	6.69717e-09	7.92838e-06	0.749538
DEGS1	5.77191e-10	6.69717e-09	7.92945e-06	-0.749536
MIR205HG	5.82407e-10	6.75199e-09	8.0011e-06	0.749426
TRAF5	5.83248e-10	6.75604e-09	8.01267e-06	-0.749408
DENND2C	5.84515e-10	6.76501e-09	8.03007e-06	0.749382
COPB2	5.86601e-10	6.78344e-09	8.05873e-06	0.749338
TNFSF13	5.8903e-10	6.8058e-09	8.0921e-06	0.749287
DLG3	5.96283e-10	6.87913e-09	8.19173e-06	0.749137
TINF2	5.96601e-10	6.87913e-09	8.19611e-06	0.749131
AKR1C2	5.97278e-10	6.87913e-09	8.20541e-06	-0.749117
RAB12	5.97815e-10	6.87913e-09	8.21278e-06	0.749106
TINCR	5.98031e-10	6.87913e-09	8.21574e-06	0.749101
DCDC2	5.98381e-10	6.87913e-09	8.22056e-06	-0.749094
AIFM2	6.00474e-10	6.89742e-09	8.24932e-06	-0.749051
WASF2	6.03719e-10	6.9289e-09	8.2939e-06	0.748985
JKAMP	6.08385e-10	6.97663e-09	8.358e-06	-0.74889
HAUS4	6.08971e-10	6.97752e-09	8.36604e-06	-0.748879
CCDC120	6.11166e-10	6.99683e-09	8.39619e-06	0.748834
TAF6L	6.12151e-10	7.00227e-09	8.40973e-06	-0.748815
MLH1	6.13093e-10	7.00666e-09	8.42267e-06	-0.748796
TROAP	6.13554e-10	7.00666e-09	8.42901e-06	-0.748786
LRRC37A4P	6.15727e-10	7.02563e-09	8.45886e-06	-0.748743
TLE1	6.20292e-10	7.07184e-09	8.52157e-06	-0.748652
VAV1	6.21178e-10	7.07607e-09	8.53374e-06	-0.748635
RAPGEFL1	6.22942e-10	7.09029e-09	8.55798e-06	0.7486
PDE7B	6.30806e-10	7.17385e-09	8.66601e-06	-0.748445
MPC2	6.31632e-10	7.1773e-09	8.67736e-06	-0.748429
TCN1	6.36339e-10	7.22482e-09	8.74203e-06	0.748338
SLC29A4	6.38431e-10	7.24258e-09	8.77077e-06	-0.748297
MAL2	6.38987e-10	7.2429e-09	8.7784e-06	0.748287
ZNF468	6.42347e-10	7.27499e-09	8.82456e-06	0.748222
ARL2	6.44337e-10	7.29151e-09	8.8519e-06	-0.748184
CDH6	6.46717e-10	7.31243e-09	8.8846e-06	0.748138
RCBTB2	6.50124e-10	7.3449e-09	8.9314e-06	0.748074
AKAP12	6.68043e-10	7.54115e-09	9.17758e-06	-0.747738
BRAT1	6.72112e-10	7.58085e-09	9.23347e-06	-0.747663
FAM86EP	6.76676e-10	7.62343e-09	9.29618e-06	-0.747579
KRT80	6.76997e-10	7.62343e-09	9.30058e-06	-0.747573
MARVELD3	6.78476e-10	7.63383e-09	9.32091e-06	0.747547
MALSU1	6.80011e-10	7.64484e-09	9.34199e-06	-0.747519
LYSMD4	6.81262e-10	7.65264e-09	9.35918e-06	-0.747496
TBRG4	6.91657e-10	7.76306e-09	9.50199e-06	-0.747308
EIF4E2	6.98614e-10	7.83475e-09	9.59757e-06	0.747185
UNC50	7.10121e-10	7.95729e-09	9.75564e-06	-0.746982
HEXA	7.14188e-10	7.99621e-09	9.81151e-06	-0.746911
SYF2	7.14758e-10	7.99621e-09	9.81934e-06	0.746901
DLG1-AS1	7.17537e-10	8.01458e-09	9.85753e-06	0.746853
TP53INP2	7.17712e-10	8.01458e-09	9.85993e-06	0.74685
THSD1	7.1815e-10	8.01458e-09	9.86594e-06	0.746843
ZNF432	7.20168e-10	8.03058e-09	9.89367e-06	0.746808
ITGA5	7.23374e-10	8.05979e-09	9.93772e-06	0.746753
NAT14	7.25774e-10	8.07997e-09	9.97069e-06	-0.746712
BARX2	7.27821e-10	8.09619e-09	9.9988e-06	0.746677
FIP1L1	7.39268e-10	8.21688e-09	1.01561e-05	0.746483
CD320	7.42738e-10	8.24877e-09	1.02037e-05	-0.746425
TELO2	7.47401e-10	8.29386e-09	1.02678e-05	-0.746347
AAK1	7.61961e-10	8.44597e-09	1.04678e-05	0.746107
VASH1	7.62948e-10	8.44597e-09	1.04814e-05	-0.746091
CYB5R1	7.62953e-10	8.44597e-09	1.04814e-05	0.746091
KLF6	7.64385e-10	8.45501e-09	1.05011e-05	0.746067
MKNK2	7.75187e-10	8.56759e-09	1.06495e-05	0.745893
SPNS2	7.79478e-10	8.60196e-09	1.07085e-05	0.745824
STK38	7.79549e-10	8.60196e-09	1.07094e-05	0.745823
TMEM203	7.81197e-10	8.61323e-09	1.07321e-05	-0.745797
SAE1	7.84164e-10	8.63902e-09	1.07729e-05	-0.745749
NIT2	7.87888e-10	8.67308e-09	1.0824e-05	-0.74569
ZNF48	8.09749e-10	8.9066e-09	1.11243e-05	-0.745349
ANKRD6	8.13362e-10	8.93917e-09	1.1174e-05	0.745293
PBK	8.15624e-10	8.95687e-09	1.1205e-05	-0.745258
SAPCD2	8.17795e-10	8.97354e-09	1.12349e-05	-0.745225
ALDH3B2	8.24229e-10	9.03692e-09	1.13233e-05	0.745127
SLC6A6	8.32088e-10	9.11581e-09	1.14312e-05	-0.745008
PDXK	8.38162e-10	9.17504e-09	1.15147e-05	-0.744917
CCNK	8.50289e-10	9.30038e-09	1.16813e-05	0.744738
PASK	8.51379e-10	9.30489e-09	1.16962e-05	-0.744722
IDH3B	8.59175e-10	9.38263e-09	1.18033e-05	-0.744607
TMTC4	8.6103e-10	9.39542e-09	1.18288e-05	-0.74458
OTX1	8.62319e-10	9.40201e-09	1.18465e-05	0.744562
CPSF1	8.67512e-10	9.45114e-09	1.19179e-05	-0.744486
CFL2	8.71303e-10	9.47987e-09	1.197e-05	-0.744432
CKMT1A	8.7153e-10	9.47987e-09	1.19731e-05	0.744428
MRPL53	8.73281e-10	9.49141e-09	1.19971e-05	-0.744403
PIK3R2	8.76558e-10	9.50565e-09	1.20422e-05	0.744356
GORASP2	8.76572e-10	9.50565e-09	1.20423e-05	0.744356
NOP14-AS1	8.76667e-10	9.50565e-09	1.20437e-05	0.744355
ZNF568	8.82363e-10	9.55986e-09	1.21219e-05	0.744273
RNF152	8.8541e-10	9.58532e-09	1.21638e-05	0.74423
HMOX1	9.0474e-10	9.78686e-09	1.24293e-05	-0.743959
SCNN1G	9.07428e-10	9.80322e-09	1.24662e-05	0.743922
POLR2J3	9.07679e-10	9.80322e-09	1.24697e-05	0.743918
TSPAN3	9.19528e-10	9.92339e-09	1.26325e-05	-0.743755
MCRS1	9.23856e-10	9.96227e-09	1.26919e-05	-0.743696
PCNA	9.25544e-10	9.97264e-09	1.27151e-05	-0.743673
ZNF93	9.312e-10	1.00257e-08	1.27928e-05	0.743596
STX2	9.33187e-10	1.00392e-08	1.28201e-05	-0.743569
GPR85	9.34283e-10	1.00432e-08	1.28352e-05	0.743555
SLC35B1	9.38648e-10	1.00765e-08	1.28951e-05	-0.743496
REEP2	9.38854e-10	1.00765e-08	1.2898e-05	-0.743493
SERPINB8	9.45795e-10	1.01312e-08	1.29933e-05	0.7434
APPL2	9.46052e-10	1.01312e-08	1.29969e-05	-0.743397
UNKL	9.46155e-10	1.01312e-08	1.29983e-05	-0.743396
LRRC61	9.46901e-10	1.01313e-08	1.30085e-05	0.743386
UFM1	9.51226e-10	1.01696e-08	1.30679e-05	0.743328
CYC1	9.57423e-10	1.02279e-08	1.31531e-05	-0.743246
ABHD3	9.61385e-10	1.02622e-08	1.32075e-05	-0.743194
CHODL	9.62388e-10	1.0265e-08	1.32213e-05	0.743181
ENPP1	9.65797e-10	1.02933e-08	1.32681e-05	-0.743136
NUP62	9.78124e-10	1.04166e-08	1.34375e-05	-0.742976
GINS2	9.82337e-10	1.04534e-08	1.34954e-05	-0.742922
TMEM70	9.94056e-10	1.05699e-08	1.36563e-05	-0.742772
HMGN2	9.95301e-10	1.0575e-08	1.36734e-05	-0.742756
ADAM19	1.00058e-09	1.06229e-08	1.3746e-05	0.74269
LRMP	1.02123e-09	1.08337e-08	1.40297e-05	0.742431
GAB1	1.02902e-09	1.09014e-08	1.41366e-05	0.742335
TNFRSF14	1.02919e-09	1.09014e-08	1.41391e-05	0.742333
KIF23	1.03243e-09	1.09272e-08	1.41835e-05	-0.742293
PPP1R37	1.03366e-09	1.09318e-08	1.42005e-05	-0.742278
COBLL1	1.04149e-09	1.10056e-08	1.4308e-05	0.742182
TRIM16L	1.04224e-09	1.10056e-08	1.43183e-05	-0.742173
PRKCH	1.04674e-09	1.10446e-08	1.43801e-05	0.742119
FAM210B	1.05228e-09	1.10945e-08	1.44562e-05	0.742052
STRADB	1.05333e-09	1.10971e-08	1.44706e-05	-0.742039
DOK4	1.06022e-09	1.11574e-08	1.45653e-05	-0.741956
ELOVL4	1.06089e-09	1.11574e-08	1.45745e-05	0.741948
GTF2B	1.06175e-09	1.11574e-08	1.45864e-05	0.741938
GINS1	1.06288e-09	1.11574e-08	1.46019e-05	-0.741925
ZBED5	1.06312e-09	1.11574e-08	1.46051e-05	-0.741922
EPHX1	1.06503e-09	1.1169e-08	1.46314e-05	-0.741899
ILKAP	1.0712e-09	1.12252e-08	1.47162e-05	-0.741826
ANKRD17	1.07821e-09	1.129e-08	1.48125e-05	0.741743
POU2F3	1.08375e-09	1.13394e-08	1.48886e-05	0.741678
MXRA5	1.09672e-09	1.14663e-08	1.50667e-05	0.741527
SNHG10	1.10154e-09	1.15079e-08	1.51329e-05	-0.741471
TFCP2L1	1.11279e-09	1.16167e-08	1.52876e-05	0.741342
FADS1	1.12095e-09	1.1693e-08	1.53996e-05	-0.741249
BMP4	1.1302e-09	1.17762e-08	1.55267e-05	-0.741144
ZNF780A	1.13065e-09	1.17762e-08	1.55328e-05	-0.741139
SMARCA4	1.13299e-09	1.17916e-08	1.5565e-05	0.741113
SLFN5	1.14462e-09	1.19037e-08	1.57248e-05	0.740983
PEMT	1.15348e-09	1.19868e-08	1.58466e-05	-0.740884
NSUN5	1.15508e-09	1.19943e-08	1.58684e-05	-0.740867
ZNHIT2	1.15969e-09	1.20331e-08	1.59319e-05	-0.740816
CACNG6	1.16121e-09	1.20335e-08	1.59527e-05	-0.740799
TTC28	1.16148e-09	1.20335e-08	1.59565e-05	-0.740796
ZNF83	1.17156e-09	1.21288e-08	1.60949e-05	0.740686
FOXO4	1.17595e-09	1.21651e-08	1.61552e-05	0.740638
FLRT1	1.17897e-09	1.21872e-08	1.61967e-05	-0.740606
SEC63	1.18192e-09	1.22084e-08	1.62372e-05	0.740574
RBM4	1.18812e-09	1.22633e-08	1.63224e-05	-0.740507
MCM2	1.19948e-09	1.23712e-08	1.64784e-05	-0.740385
TRIM62	1.2011e-09	1.2373e-08	1.65007e-05	0.740368
MTFP1	1.20146e-09	1.2373e-08	1.65056e-05	-0.740364
TBC1D8	1.21374e-09	1.24901e-08	1.66743e-05	-0.740234
VPS11	1.22498e-09	1.25964e-08	1.68288e-05	0.740116
ADTRP	1.23335e-09	1.26697e-08	1.69438e-05	0.740029
DESI1	1.23428e-09	1.26697e-08	1.69566e-05	0.74002
FAM222B	1.23488e-09	1.26697e-08	1.69647e-05	0.740014
DNMT3B	1.24104e-09	1.27222e-08	1.70494e-05	-0.73995
HMOX2	1.24184e-09	1.27222e-08	1.70604e-05	0.739942
HINT2	1.24628e-09	1.27581e-08	1.71214e-05	-0.739896
SMG6	1.24783e-09	1.27645e-08	1.71428e-05	0.73988
KRT23	1.25834e-09	1.28624e-08	1.7287e-05	0.739773
GLUD2	1.26868e-09	1.2954e-08	1.74291e-05	-0.739668
DEDD2	1.26919e-09	1.2954e-08	1.74361e-05	-0.739663
COX11	1.28396e-09	1.3095e-08	1.7639e-05	-0.739514
SUCLG1	1.29822e-09	1.32307e-08	1.7835e-05	-0.739372
SLC25A11	1.30241e-09	1.32635e-08	1.78925e-05	-0.739331
DDX11	1.30521e-09	1.32822e-08	1.7931e-05	-0.739303
IWS1	1.30797e-09	1.33004e-08	1.79689e-05	0.739276
CMTM8	1.31216e-09	1.33332e-08	1.80265e-05	-0.739235
TSHZ2	1.31351e-09	1.3337e-08	1.8045e-05	0.739222
CLIP2	1.32089e-09	1.34021e-08	1.81464e-05	-0.73915
TPT1	1.32839e-09	1.34682e-08	1.82494e-05	0.739077
NDUFA12	1.33269e-09	1.35018e-08	1.83085e-05	0.739036
ANAPC11	1.33872e-09	1.35529e-08	1.83913e-05	-0.738978
C10orf95	1.34857e-09	1.36426e-08	1.85266e-05	0.738884
SLC7A6OS	1.34992e-09	1.36462e-08	1.85452e-05	0.738871
SERPINF1	1.35114e-09	1.36485e-08	1.85619e-05	0.738859
MMP28	1.36096e-09	1.37342e-08	1.86969e-05	0.738766
MALL	1.36162e-09	1.37342e-08	1.8706e-05	-0.73876
MTCP1	1.36846e-09	1.3793e-08	1.87999e-05	-0.738695
HERC3	1.37298e-09	1.38285e-08	1.88621e-05	0.738653
NFATC4	1.37643e-09	1.3853e-08	1.89093e-05	0.73862
DIP2B	1.38089e-09	1.38877e-08	1.89706e-05	0.738579
EI24	1.38486e-09	1.39143e-08	1.90253e-05	0.738542
C12orf57	1.38555e-09	1.39143e-08	1.90347e-05	-0.738535
BSCL2	1.39265e-09	1.39751e-08	1.91322e-05	0.738469
ZNF598	1.39365e-09	1.39751e-08	1.9146e-05	-0.73846
CDKN3	1.39638e-09	1.39923e-08	1.91835e-05	-0.738435
ELF1	1.40173e-09	1.40357e-08	1.92569e-05	0.738386
RPS27L	1.41352e-09	1.41435e-08	1.9419e-05	-0.738278
BTG2	1.41622e-09	1.41567e-08	1.94561e-05	0.738253
MUC21	1.4169e-09	1.41567e-08	1.94654e-05	0.738247
KLHDC7A	1.41992e-09	1.41765e-08	1.95069e-05	-0.738219
PIGB	1.42839e-09	1.42507e-08	1.96232e-05	-0.738143
C19orf71	1.43178e-09	1.42742e-08	1.96699e-05	-0.738112
ZNF554	1.46181e-09	1.4563e-08	2.00823e-05	0.737844
CENPH	1.46322e-09	1.45665e-08	2.01018e-05	-0.737831
SMS	1.46857e-09	1.46091e-08	2.01752e-05	0.737784
ANXA3	1.47572e-09	1.46696e-08	2.02734e-05	0.737722
ATG4A	1.48779e-09	1.47789e-08	2.04393e-05	0.737616
SAP30L	1.50205e-09	1.49098e-08	2.06352e-05	-0.737493
ZNF490	1.50539e-09	1.49322e-08	2.06811e-05	0.737464
RPS6KA2	1.50836e-09	1.49508e-08	2.07218e-05	0.737439
PRDX2	1.51389e-09	1.49949e-08	2.07979e-05	0.737391
NANOS1	1.51539e-09	1.49989e-08	2.08184e-05	-0.737378
ZNF613	1.52793e-09	1.51121e-08	2.09907e-05	0.737272
BRF1	1.53008e-09	1.51225e-08	2.10202e-05	-0.737253
GINS4	1.53329e-09	1.51433e-08	2.10644e-05	-0.737226
MAGEF1	1.53485e-09	1.51478e-08	2.10858e-05	-0.737213
C19orf48	1.54351e-09	1.52053e-08	2.12048e-05	-0.73714
CDKN1B	1.54376e-09	1.52053e-08	2.12082e-05	-0.737138
PTOV1-AS1	1.544e-09	1.52053e-08	2.12115e-05	-0.737136
GALNT3	1.55193e-09	1.52725e-08	2.13204e-05	0.737069
KIAA0355	1.55801e-09	1.53214e-08	2.1404e-05	-0.737019
GSTT2	1.56504e-09	1.53795e-08	2.15005e-05	0.73696
RTN4R	1.56759e-09	1.53882e-08	2.15356e-05	-0.736939
EFS	1.56874e-09	1.53882e-08	2.15513e-05	0.73693
HSPA12A	1.56929e-09	1.53882e-08	2.15588e-05	-0.736925
KCNAB2	1.57738e-09	1.54565e-08	2.16701e-05	-0.736858
RAP2B	1.58288e-09	1.54842e-08	2.17456e-05	0.736813
LRRN1	1.58338e-09	1.54842e-08	2.17525e-05	0.736809
MUC15	1.58359e-09	1.54842e-08	2.17553e-05	0.736807
COL6A1	1.5889e-09	1.55157e-08	2.18283e-05	-0.736764
HHEX	1.58954e-09	1.55157e-08	2.18371e-05	-0.736759
TM4SF1	1.5902e-09	1.55157e-08	2.18461e-05	-0.736753
ABHD10	1.59888e-09	1.55894e-08	2.19654e-05	-0.736683
EID3	1.6074e-09	1.56614e-08	2.20825e-05	-0.736614
RMDN3	1.60946e-09	1.56703e-08	2.21108e-05	0.736597
FAM149A	1.61088e-09	1.5673e-08	2.21303e-05	-0.736585
SLC10A6	1.61596e-09	1.57113e-08	2.22001e-05	0.736545
NASP	1.66272e-09	1.61545e-08	2.28425e-05	-0.736173
PPP1R3F	1.66949e-09	1.62088e-08	2.29354e-05	-0.736121
MAN2B2	1.67118e-09	1.62137e-08	2.29586e-05	0.736107
GSE1	1.68314e-09	1.63147e-08	2.3123e-05	-0.736014
CCNB2	1.68396e-09	1.63147e-08	2.31342e-05	-0.736008
CDC6	1.69403e-09	1.64007e-08	2.32726e-05	-0.73593
ITM2C	1.7009e-09	1.64556e-08	2.33669e-05	-0.735878
C8orf82	1.71768e-09	1.66062e-08	2.35974e-05	-0.73575
HDAC2	1.72377e-09	1.66534e-08	2.36811e-05	0.735703
FAM49A	1.729e-09	1.66922e-08	2.3753e-05	0.735664
JOSD2	1.74474e-09	1.68269e-08	2.39693e-05	-0.735546
PRPS1	1.7454e-09	1.68269e-08	2.39783e-05	-0.735541
GLRX5	1.76056e-09	1.69611e-08	2.41866e-05	-0.735428
MICA	1.77216e-09	1.7061e-08	2.4346e-05	0.735342
S1PR5	1.77449e-09	1.70714e-08	2.43779e-05	0.735325
MPDU1	1.77798e-09	1.7093e-08	2.44259e-05	-0.735299
SLC31A2	1.78106e-09	1.71106e-08	2.44682e-05	0.735276
HSD17B1	1.79498e-09	1.72323e-08	2.46594e-05	-0.735175
NOP56	1.79916e-09	1.72604e-08	2.47169e-05	-0.735144
PTK7	1.82634e-09	1.75089e-08	2.50903e-05	0.734948
ELP5	1.83147e-09	1.75458e-08	2.51607e-05	-0.734911
TAF1B	1.83564e-09	1.75736e-08	2.52181e-05	-0.734881
KIAA1841	1.84357e-09	1.76372e-08	2.5327e-05	-0.734825
ELL3	1.84591e-09	1.76473e-08	2.53591e-05	0.734808
GM2A	1.85112e-09	1.76847e-08	2.54307e-05	0.734772
CTSC	1.86431e-09	1.7788e-08	2.56119e-05	0.734678
SIPA1L3	1.86451e-09	1.7788e-08	2.56147e-05	-0.734677
PIGC	1.87969e-09	1.79203e-08	2.58231e-05	-0.734571
LYPD5	1.88198e-09	1.79297e-08	2.58547e-05	0.734555
PCYT1B	1.89715e-09	1.80618e-08	2.60631e-05	0.734449
SLC35E1	1.90037e-09	1.80798e-08	2.61073e-05	0.734427
RFK	1.91287e-09	1.81862e-08	2.6279e-05	-0.734341
TULP4	1.92052e-09	1.82463e-08	2.63841e-05	0.734289
NDUFS8	1.95064e-09	1.85196e-08	2.67978e-05	-0.734084
ING1	1.95352e-09	1.85342e-08	2.68375e-05	0.734065
UNC5B-AS1	1.95672e-09	1.85517e-08	2.68814e-05	0.734043
FANCD2	1.96439e-09	1.86116e-08	2.69868e-05	-0.733992
ZHX3	1.99165e-09	1.88568e-08	2.73613e-05	0.733811
TK1	2.00916e-09	1.90095e-08	2.76018e-05	-0.733696
CLDN23	2.02359e-09	1.91328e-08	2.78e-05	-0.733601
FAT2	2.02586e-09	1.91404e-08	2.78312e-05	0.733587
POLR1D	2.02717e-09	1.91404e-08	2.78493e-05	0.733578
MGME1	2.03609e-09	1.92114e-08	2.79718e-05	-0.73352
HSD17B4	2.04064e-09	1.92411e-08	2.80343e-05	0.733491
ZBTB43	2.05366e-09	1.93409e-08	2.82131e-05	0.733407
PLAU	2.05404e-09	1.93409e-08	2.82184e-05	0.733404
PMVK	2.05999e-09	1.93837e-08	2.83002e-05	-0.733366
ZBTB12	2.06397e-09	1.94078e-08	2.83548e-05	-0.733341
RAB6A	2.06686e-09	1.94217e-08	2.83945e-05	0.733322
ICK	2.08066e-09	1.9538e-08	2.85841e-05	0.733235
ARX	2.096e-09	1.96682e-08	2.87948e-05	-0.733138
ERH	2.09738e-09	1.96682e-08	2.88139e-05	-0.733129
LRP8	2.1055e-09	1.97207e-08	2.89254e-05	-0.733078
CDK7	2.10585e-09	1.97207e-08	2.89302e-05	0.733076
MSX2	2.11142e-09	1.97593e-08	2.90067e-05	-0.733041
STK24	2.13079e-09	1.9927e-08	2.92728e-05	0.73292
MCM5	2.15339e-09	2.01247e-08	2.95833e-05	-0.732781
LLPH	2.15722e-09	2.01468e-08	2.96359e-05	0.732757
RMND5B	2.17502e-09	2.02992e-08	2.98804e-05	-0.732649
ZNF768	2.22225e-09	2.07259e-08	3.05293e-05	-0.732364
ATXN7	2.2399e-09	2.08763e-08	3.07717e-05	0.73226
SMARCC1	2.2497e-09	2.09535e-08	3.09064e-05	0.732202
CAPZB	2.26855e-09	2.11148e-08	3.11654e-05	0.732091
CABLES2	2.27259e-09	2.1138e-08	3.12208e-05	-0.732068
CELF2	2.27434e-09	2.114e-08	3.12449e-05	0.732057
NR2C2AP	2.27927e-09	2.1168e-08	3.13127e-05	-0.732029
ARHGEF35	2.28073e-09	2.1168e-08	3.13326e-05	0.73202
ATP2A3	2.28198e-09	2.1168e-08	3.13499e-05	-0.732013
AK7	2.29591e-09	2.12828e-08	3.15412e-05	-0.731932
RAG1	2.3138e-09	2.14343e-08	3.1787e-05	0.731829
EPHX3	2.31777e-09	2.14565e-08	3.18415e-05	0.731806
BUB3	2.3214e-09	2.14757e-08	3.18915e-05	-0.731786
C2CD5	2.33772e-09	2.16121e-08	3.21156e-05	-0.731693
MTMR9LP	2.33938e-09	2.16129e-08	3.21385e-05	-0.731683
SDC4	2.34578e-09	2.16575e-08	3.22264e-05	0.731647
PRMT7	2.35037e-09	2.16853e-08	3.22894e-05	-0.731621
ZNF517	2.35767e-09	2.17353e-08	3.23897e-05	-0.73158
ANKUB1	2.35895e-09	2.17353e-08	3.24073e-05	0.731572
LAGE3	2.36982e-09	2.18208e-08	3.25566e-05	-0.731511
HEXIM1	2.4228e-09	2.22936e-08	3.32844e-05	-0.731217
SETD6	2.43059e-09	2.23503e-08	3.33914e-05	-0.731175
SDR42E1	2.43627e-09	2.23876e-08	3.34694e-05	0.731143
CHRNB1	2.44136e-09	2.24194e-08	3.35394e-05	0.731116
CAMK1	2.48717e-09	2.28161e-08	3.41687e-05	-0.730868
ATP12A	2.48788e-09	2.28161e-08	3.41785e-05	0.730864
EPSTI1	2.49019e-09	2.2822e-08	3.42102e-05	0.730852
KLHL18	2.50872e-09	2.29766e-08	3.44648e-05	0.730753
RELB	2.52264e-09	2.30886e-08	3.4656e-05	-0.730679
WDR24	2.57761e-09	2.3576e-08	3.54112e-05	-0.730391
RBBP8NL	2.58667e-09	2.36429e-08	3.55357e-05	0.730344
KRT19	2.58836e-09	2.36429e-08	3.55589e-05	0.730336
TMEM87A	2.59252e-09	2.36608e-08	3.56161e-05	0.730314
HAGHL	2.59376e-09	2.36608e-08	3.56331e-05	-0.730308
RGS12	2.60731e-09	2.37686e-08	3.58192e-05	0.730238
ST3GAL2	2.62258e-09	2.38919e-08	3.6029e-05	-0.73016
RBX1	2.62691e-09	2.39155e-08	3.60884e-05	-0.730138
ESPN	2.64465e-09	2.40611e-08	3.63322e-05	0.730048
EIF5B	2.64986e-09	2.40925e-08	3.64038e-05	0.730022
MEX3B	2.6531e-09	2.4106e-08	3.64483e-05	-0.730005
CBR3	2.68108e-09	2.43441e-08	3.68327e-05	-0.729865
CDK4	2.69135e-09	2.44212e-08	3.69738e-05	-0.729814
MAMDC2	2.69706e-09	2.44569e-08	3.70522e-05	0.729785
CTU2	2.70464e-09	2.45062e-08	3.71563e-05	-0.729748
PUS1	2.70607e-09	2.45062e-08	3.7176e-05	-0.729741
PPP1R1C	2.71262e-09	2.45494e-08	3.72659e-05	0.729708
NAV1	2.71732e-09	2.45644e-08	3.73305e-05	0.729685
SLC7A5P2	2.71785e-09	2.45644e-08	3.73378e-05	-0.729682
B3GALT6	2.73151e-09	2.46716e-08	3.75255e-05	-0.729615
NRG2	2.74085e-09	2.47396e-08	3.76537e-05	-0.72957
TARBP1	2.75768e-09	2.48692e-08	3.7885e-05	-0.729487
CYP4F11	2.75882e-09	2.48692e-08	3.79007e-05	-0.729482
EEF1G	2.77777e-09	2.50236e-08	3.8161e-05	0.72939
TAZ	2.81435e-09	2.53365e-08	3.86635e-05	-0.729214
DUSP12	2.84001e-09	2.55508e-08	3.9016e-05	-0.729093
HPRT1	2.85993e-09	2.5704e-08	3.92897e-05	-0.728999
ZNF512	2.86108e-09	2.5704e-08	3.93056e-05	-0.728993
PYGL	2.86266e-09	2.5704e-08	3.93272e-05	0.728986
ESRP2	2.87915e-09	2.58211e-08	3.95538e-05	0.728909
ASB13	2.87946e-09	2.58211e-08	3.9558e-05	-0.728907
MICALL1	2.89555e-09	2.59485e-08	3.97791e-05	0.728832
LAD1	2.901e-09	2.59804e-08	3.98539e-05	0.728807
ZMYND8	2.96041e-09	2.64952e-08	4.06702e-05	0.728534
FAM86JP	2.98662e-09	2.67123e-08	4.10302e-05	-0.728415
PRMT1	2.9889e-09	2.67154e-08	4.10616e-05	-0.728405
HSPA2	2.99395e-09	2.67265e-08	4.11309e-05	-0.728382
DOK1	2.99404e-09	2.67265e-08	4.11321e-05	-0.728382
DGCR6L	3.00912e-09	2.68437e-08	4.13393e-05	-0.728314
ACOT2	3.01739e-09	2.69e-08	4.14529e-05	-0.728277
ZNF701	3.0291e-09	2.69869e-08	4.16138e-05	0.728225
NECAB3	3.06072e-09	2.72509e-08	4.20482e-05	-0.728085
EVI5L	3.0629e-09	2.72527e-08	4.20781e-05	0.728075
B3GNT5	3.0692e-09	2.72911e-08	4.21647e-05	0.728047
HOXC4	3.07176e-09	2.72962e-08	4.21999e-05	-0.728036
HNRNPL	3.07869e-09	2.73401e-08	4.22951e-05	-0.728006
GMNN	3.10041e-09	2.75152e-08	4.25935e-05	-0.727911
CENPN	3.11596e-09	2.76353e-08	4.28071e-05	-0.727843
SPA17	3.1254e-09	2.7696e-08	4.29367e-05	0.727802
ZNF174	3.12684e-09	2.7696e-08	4.29565e-05	-0.727796
SESN2	3.13494e-09	2.77498e-08	4.30677e-05	0.727761
DSP	3.16598e-09	2.80066e-08	4.34942e-05	0.727628
PDF	3.17492e-09	2.80676e-08	4.36171e-05	-0.72759
MFN2	3.17991e-09	2.80937e-08	4.36857e-05	0.727569
EIF4G3	3.18639e-09	2.81328e-08	4.37747e-05	0.727541
KLK13	3.23704e-09	2.85616e-08	4.44704e-05	0.727328
CCDC60	3.24305e-09	2.85963e-08	4.4553e-05	0.727303
RPUSD4	3.24703e-09	2.8613e-08	4.46077e-05	-0.727286
PARP6	3.25589e-09	2.86727e-08	4.47294e-05	-0.727249
GXYLT1	3.27576e-09	2.88292e-08	4.50024e-05	-0.727167
NCAPG2	3.28887e-09	2.89261e-08	4.51825e-05	-0.727112
VPS37D	3.30727e-09	2.90693e-08	4.54353e-05	-0.727037
PTCD3	3.31003e-09	2.90749e-08	4.54731e-05	-0.727026
AMOTL1	3.3293e-09	2.92256e-08	4.5738e-05	0.726947
CYB5B	3.34363e-09	2.93326e-08	4.59348e-05	-0.726889
PLEKHA2	3.35631e-09	2.9425e-08	4.61089e-05	0.726837
EXOSC2	3.37928e-09	2.95821e-08	4.64245e-05	-0.726745
SLC23A1	3.37959e-09	2.95821e-08	4.64288e-05	-0.726743
LPGAT1	3.38069e-09	2.95821e-08	4.64439e-05	-0.726739
ARPC2	3.41158e-09	2.98334e-08	4.68683e-05	0.726615
C1R	3.41639e-09	2.98459e-08	4.69344e-05	-0.726596
TRAF2	3.41735e-09	2.98459e-08	4.69476e-05	-0.726593
OLFM2	3.42401e-09	2.98851e-08	4.70391e-05	-0.726566
C9orf78	3.43432e-09	2.9956e-08	4.71807e-05	0.726525
PROSER1	3.45007e-09	3.00743e-08	4.73971e-05	0.726463
E2F6	3.45758e-09	3.01206e-08	4.75003e-05	-0.726434
NAPG	3.47223e-09	3.02291e-08	4.77015e-05	0.726376
CLIC3	3.47527e-09	3.02364e-08	4.77433e-05	0.726364
ARHGDIB	3.48087e-09	3.02659e-08	4.78202e-05	0.726342
RFC5	3.49361e-09	3.03404e-08	4.79952e-05	-0.726293
SPRN	3.49385e-09	3.03404e-08	4.79986e-05	-0.726292
PPP1R9A	3.51377e-09	3.04941e-08	4.82722e-05	-0.726214
FAM83F	3.52168e-09	3.05434e-08	4.83808e-05	0.726184
MDK	3.53108e-09	3.06057e-08	4.851e-05	0.726147
NDN	3.60357e-09	3.12143e-08	4.95059e-05	0.725871
LPAR3	3.61654e-09	3.12929e-08	4.9684e-05	0.725822
DLX4	3.6172e-09	3.12929e-08	4.96931e-05	-0.725819
TXN2	3.6593e-09	3.16372e-08	5.02715e-05	0.725661
TMEM18	3.69861e-09	3.19501e-08	5.08115e-05	-0.725516
C4orf3	3.70014e-09	3.19501e-08	5.08325e-05	0.72551
ARHGAP44	3.70516e-09	3.19616e-08	5.09015e-05	-0.725492
DHX37	3.70613e-09	3.19616e-08	5.09149e-05	-0.725488
RIT1	3.71304e-09	3.20011e-08	5.10097e-05	0.725463
ATP2B4	3.71853e-09	3.20283e-08	5.10852e-05	0.725442
MND1	3.76407e-09	3.24002e-08	5.17107e-05	-0.725276
TACC3	3.77879e-09	3.25066e-08	5.19131e-05	-0.725223
ZNF440	3.79981e-09	3.2667e-08	5.22018e-05	0.725147
VPS36	3.80544e-09	3.26949e-08	5.22791e-05	0.725127
PPP1R14C	3.85704e-09	3.31074e-08	5.2988e-05	0.724943
B3GNTL1	3.85869e-09	3.31074e-08	5.30107e-05	-0.724937
TGIF2	3.86068e-09	3.31074e-08	5.3038e-05	0.72493
ARMCX2	3.87017e-09	3.31681e-08	5.31684e-05	0.724896
AEN	3.89115e-09	3.33271e-08	5.34566e-05	-0.724822
BATF	3.90672e-09	3.34396e-08	5.36705e-05	0.724767
NOTCH3	3.91972e-09	3.353e-08	5.38491e-05	0.724722
SMURF1	3.92587e-09	3.35534e-08	5.39336e-05	0.7247
TMEM80	3.92918e-09	3.35534e-08	5.39791e-05	-0.724689
TNPO2	3.92979e-09	3.35534e-08	5.39874e-05	0.724687
UBE2E2	3.93242e-09	3.3555e-08	5.40236e-05	0.724678
ZNF620	3.94474e-09	3.36323e-08	5.41928e-05	-0.724635
MAML2	3.94637e-09	3.36323e-08	5.42153e-05	0.724629
IMP3	4.01202e-09	3.41706e-08	5.51171e-05	-0.724403
SLC7A7	4.01479e-09	3.4173e-08	5.51552e-05	-0.724394
MERTK	4.0415e-09	3.4379e-08	5.55221e-05	-0.724303
INPP5E	4.06696e-09	3.45742e-08	5.5872e-05	-0.724216
RNF8	4.08547e-09	3.47101e-08	5.61262e-05	0.724154
XPNPEP1	4.08978e-09	3.47252e-08	5.61853e-05	0.72414
ZNF331	4.09374e-09	3.47374e-08	5.62398e-05	-0.724126
MAN1A1	4.11218e-09	3.48723e-08	5.64931e-05	0.724065
MYO5B	4.12907e-09	3.49939e-08	5.67252e-05	0.724008
PSMC4	4.13609e-09	3.50318e-08	5.68216e-05	-0.723985
MYEF2	4.17264e-09	3.53196e-08	5.73237e-05	-0.723864
UBXN11	4.20366e-09	3.55602e-08	5.77498e-05	-0.723762
CEBPA	4.23977e-09	3.5841e-08	5.8246e-05	-0.723645
NAGLU	4.24206e-09	3.5841e-08	5.82774e-05	-0.723637
STARD3	4.30021e-09	3.63099e-08	5.90762e-05	-0.72345
LAMP1	4.30542e-09	3.63234e-08	5.91479e-05	0.723433
RHPN1	4.30958e-09	3.63234e-08	5.92051e-05	-0.72342
HLA-G	4.30973e-09	3.63234e-08	5.92071e-05	0.723419
FOXC1	4.32397e-09	3.6421e-08	5.94027e-05	0.723374
CD276	4.38762e-09	3.69345e-08	6.02771e-05	0.723173
CTF1	4.39169e-09	3.69462e-08	6.03331e-05	0.72316
ZNF28	4.39987e-09	3.69923e-08	6.04454e-05	0.723134
BCL2L2	4.41574e-09	3.7103e-08	6.06634e-05	0.723084
STK16	4.42079e-09	3.71227e-08	6.07328e-05	-0.723069
ZSCAN22	4.42962e-09	3.71623e-08	6.08541e-05	-0.723041
BDNF	4.4326e-09	3.71623e-08	6.0895e-05	-0.723032
HEG1	4.43361e-09	3.71623e-08	6.0909e-05	0.723029
GGT7	4.44717e-09	3.72532e-08	6.10952e-05	-0.722987
PI4K2A	4.46315e-09	3.73643e-08	6.13148e-05	0.722937
NECAP1	4.46771e-09	3.73796e-08	6.13774e-05	0.722923
STAMBP	4.47285e-09	3.73999e-08	6.1448e-05	0.722907
C6orf141	4.4763e-09	3.74059e-08	6.14953e-05	-0.722896
F12	4.50815e-09	3.76492e-08	6.19329e-05	-0.722799
PDCD1LG2	4.51271e-09	3.76644e-08	6.19957e-05	0.722785
LYSMD2	4.52153e-09	3.77151e-08	6.21167e-05	-0.722758
NOTCH1	4.53296e-09	3.77875e-08	6.22738e-05	0.722723
ABHD16B	4.5368e-09	3.77965e-08	6.23265e-05	-0.722711
MAP3K10	4.54317e-09	3.78267e-08	6.24141e-05	-0.722692
HGD	4.55509e-09	3.78826e-08	6.25779e-05	-0.722656
CHPT1	4.55539e-09	3.78826e-08	6.2582e-05	-0.722655
IFT81	4.56334e-09	3.79257e-08	6.26912e-05	-0.722631
FZD7	4.57178e-09	3.79729e-08	6.28071e-05	-0.722605
KDM2A	4.60421e-09	3.82191e-08	6.32526e-05	0.722507
ECH1	4.61103e-09	3.82527e-08	6.33464e-05	-0.722487
EXOSC8	4.64321e-09	3.84963e-08	6.37884e-05	-0.722391
MTA1	4.69123e-09	3.8871e-08	6.44482e-05	-0.722248
ZNF574	4.70159e-09	3.89333e-08	6.45904e-05	-0.722218
DUT	4.72718e-09	3.91217e-08	6.4942e-05	-0.722143
COMMD7	4.77482e-09	3.94922e-08	6.55965e-05	-0.722004
RALA	4.78508e-09	3.95532e-08	6.57375e-05	0.721974
METTL6	4.79759e-09	3.96327e-08	6.59093e-05	-0.721938
CDCA7	4.81895e-09	3.97853e-08	6.62028e-05	-0.721876
WNT4	4.84709e-09	3.99936e-08	6.65893e-05	0.721795
CCDC136	4.89626e-09	4.03584e-08	6.72648e-05	-0.721655
TOX4	4.89931e-09	4.03584e-08	6.73068e-05	0.721647
IQCE	4.90111e-09	4.03584e-08	6.73315e-05	-0.721642
DVL2	4.90305e-09	4.03584e-08	6.73581e-05	-0.721636
TPRG1	4.94131e-09	4.06489e-08	6.78837e-05	0.721528
TSTD1	4.96091e-09	4.07857e-08	6.8153e-05	0.721473
SNRK-AS1	4.9667e-09	4.08089e-08	6.82325e-05	0.721457
DPY19L1P1	5.00805e-09	4.11241e-08	6.88006e-05	-0.721342
C1S	5.01643e-09	4.11683e-08	6.89157e-05	-0.721319
CENPM	5.03114e-09	4.12643e-08	6.91178e-05	-0.721278
EPHX2	5.04963e-09	4.13913e-08	6.93719e-05	-0.721227
ATP6V0E2-AS1	5.08711e-09	4.16543e-08	6.98867e-05	-0.721124
UNC13D	5.08777e-09	4.16543e-08	6.98959e-05	-0.721122
GNAI2	5.09641e-09	4.17001e-08	7.00145e-05	0.721099
MTF1	5.10852e-09	4.17743e-08	7.01809e-05	0.721066
DSC3	5.11814e-09	4.18281e-08	7.03131e-05	0.72104
THRAP3	5.12397e-09	4.18509e-08	7.03931e-05	0.721024
ASRGL1	5.15713e-09	4.20966e-08	7.08486e-05	-0.720934
C6orf132	5.16496e-09	4.21356e-08	7.09563e-05	0.720913
TMEM14B	5.17251e-09	4.2172e-08	7.10599e-05	-0.720893
GRHL2	5.17971e-09	4.22057e-08	7.11588e-05	0.720873
AK4	5.19497e-09	4.2305e-08	7.13685e-05	0.720832
UBE2T	5.20955e-09	4.23986e-08	7.15688e-05	-0.720793
CCDC103	5.21783e-09	4.24408e-08	7.16826e-05	-0.720771
RRAD	5.2271e-09	4.2491e-08	7.18099e-05	0.720746
CDYL2	5.24854e-09	4.26401e-08	7.21045e-05	0.720689
PRPF18	5.28631e-09	4.29215e-08	7.26233e-05	0.720589
LMCD1	5.29165e-09	4.29395e-08	7.26967e-05	-0.720575
GGH	5.3111e-09	4.30696e-08	7.29639e-05	-0.720524
EXOC3	5.31608e-09	4.30696e-08	7.30323e-05	-0.720511
RAB15	5.31708e-09	4.30696e-08	7.3046e-05	-0.720508
SRSF4	5.32564e-09	4.31135e-08	7.31637e-05	0.720486
MRPL46	5.33212e-09	4.31405e-08	7.32526e-05	-0.720469
ERAL1	5.34753e-09	4.32333e-08	7.34643e-05	-0.720429
POLR2C	5.34987e-09	4.32333e-08	7.34966e-05	-0.720423
HS1BP3	5.41092e-09	4.37009e-08	7.43352e-05	-0.720264
METTL23	5.42511e-09	4.37898e-08	7.45302e-05	-0.720228
JMJD6	5.44751e-09	4.39386e-08	7.48379e-05	-0.72017
PTPRE	5.44995e-09	4.39386e-08	7.48714e-05	0.720164
ZNF702P	5.49452e-09	4.42628e-08	7.54837e-05	0.72005
RNF139	5.49661e-09	4.42628e-08	7.55124e-05	-0.720045
IFT88	5.58666e-09	4.49616e-08	7.67495e-05	-0.719818
LAPTM4B	5.59022e-09	4.49639e-08	7.67984e-05	-0.719809
DUOX1	5.60172e-09	4.50301e-08	7.69564e-05	0.71978
MYL12B	5.61587e-09	4.51175e-08	7.71508e-05	0.719745
SLC7A11	5.65313e-09	4.53707e-08	7.76627e-05	-0.719652
KLF2	5.654e-09	4.53707e-08	7.76747e-05	-0.71965
IKBKG	5.65924e-09	4.53863e-08	7.77467e-05	-0.719637
HES2	5.67262e-09	4.5467e-08	7.79305e-05	0.719604
ACP5	5.71322e-09	4.57657e-08	7.84882e-05	0.719504
HSD17B14	5.7383e-09	4.59398e-08	7.88327e-05	-0.719443
HCAR2	5.75309e-09	4.60314e-08	7.9036e-05	0.719407
PDLIM5	5.76859e-09	4.61286e-08	7.92489e-05	-0.719369
RPL11	5.78505e-09	4.62333e-08	7.9475e-05	0.719329
NEK8	5.82653e-09	4.65377e-08	8.00448e-05	-0.719229
ZNF787	5.84271e-09	4.66398e-08	8.02672e-05	-0.71919
PKP2	5.89033e-09	4.69926e-08	8.09213e-05	0.719076
MEF2C	5.90449e-09	4.70783e-08	8.11159e-05	0.719043
JAGN1	5.92192e-09	4.71898e-08	8.13553e-05	-0.719001
CDK8	6.03156e-09	4.80357e-08	8.28615e-05	0.718744
MYO1B	6.0645e-09	4.827e-08	8.33141e-05	0.718667
SREK1IP1	6.11233e-09	4.86225e-08	8.39711e-05	0.718557
TCTN1	6.13928e-09	4.88087e-08	8.43414e-05	-0.718495
ARHGAP40	6.14824e-09	4.88517e-08	8.44646e-05	0.718474
C19orf12	6.25566e-09	4.96493e-08	8.59402e-05	-0.71823
TXNL4B	6.25585e-09	4.96493e-08	8.59429e-05	-0.71823
KRT18	6.27804e-09	4.97966e-08	8.62477e-05	-0.71818
DMRTA2	6.32344e-09	5.01278e-08	8.68715e-05	0.718079
PPP2R3A	6.34183e-09	5.02446e-08	8.71241e-05	0.718038
BRICD5	6.35838e-09	5.03467e-08	8.73514e-05	-0.718001
ZMAT4	6.37456e-09	5.04457e-08	8.75737e-05	-0.717965
MRPS11	6.39603e-09	5.05865e-08	8.78687e-05	-0.717918
TANK	6.41487e-09	5.07051e-08	8.81275e-05	0.717876
TBC1D20	6.41841e-09	5.07051e-08	8.81761e-05	-0.717868
CXCL5	6.49112e-09	5.125e-08	8.9175e-05	-0.71771
GNAL	6.50083e-09	5.12972e-08	8.93084e-05	0.717688
CENPB	6.51082e-09	5.13466e-08	8.94457e-05	-0.717667
IRF2	6.52444e-09	5.14244e-08	8.96327e-05	0.717637
DUSP28	6.55126e-09	5.16062e-08	9.00012e-05	-0.717579
TOP2A	6.63537e-09	5.22388e-08	9.11568e-05	-0.717399
PTBP1	6.66258e-09	5.2423e-08	9.15306e-05	-0.717341
ZNF700	6.66749e-09	5.24316e-08	9.1598e-05	0.717331
RABAC1	6.68755e-09	5.25592e-08	9.18735e-05	-0.717288
FAM120C	6.71365e-09	5.27342e-08	9.22321e-05	-0.717233
SHC1	6.74127e-09	5.28942e-08	9.26115e-05	0.717175
PIP5K1A	6.74534e-09	5.28942e-08	9.26675e-05	0.717167
PEX19	6.74557e-09	5.28942e-08	9.26707e-05	0.717166
KXD1	6.77011e-09	5.30563e-08	9.30077e-05	0.717115
SYT17	6.79132e-09	5.31889e-08	9.32991e-05	-0.717071
CRNDE	6.79477e-09	5.31889e-08	9.33465e-05	-0.717063
VAC14	6.8675e-09	5.37276e-08	9.43457e-05	-0.716913
PLEK2	6.91215e-09	5.40248e-08	9.49591e-05	0.716821
AMIGO3	6.91335e-09	5.40248e-08	9.49756e-05	-0.716819
ASCC3	6.93139e-09	5.4135e-08	9.52234e-05	0.716782
TIAM1	6.93814e-09	5.41569e-08	9.53162e-05	0.716768
SLC22A15	7.00482e-09	5.46464e-08	9.62323e-05	0.716632
SDAD1	7.01382e-09	5.46855e-08	9.63559e-05	0.716614
IL7R	7.03566e-09	5.48247e-08	9.66559e-05	0.71657
NUP85	7.09106e-09	5.5225e-08	9.7417e-05	-0.716459
RALGPS1	7.10192e-09	5.52783e-08	9.75662e-05	-0.716437
WDR38	7.13977e-09	5.55415e-08	9.80862e-05	0.716362
HLA-DQB1	7.1685e-09	5.57333e-08	9.84808e-05	0.716305
KATNBL1	7.1745e-09	5.57484e-08	9.85632e-05	-0.716293
NUF2	7.18701e-09	5.58141e-08	9.87352e-05	-0.716268
ANXA4	7.21907e-09	5.60314e-08	9.91755e-05	-0.716205
CRIPT	7.26002e-09	5.63175e-08	9.97382e-05	-0.716124
BCL10	7.29607e-09	5.65651e-08	0.000100233	0.716054
MRGBP	7.31245e-09	5.66601e-08	0.000100458	-0.716022
HSPE1	7.3242e-09	5.67192e-08	0.00010062	-0.715999
LSM2	7.3555e-09	5.69295e-08	0.00010105	-0.715939
PEA15	7.40717e-09	5.72942e-08	0.00010176	0.715839
SEZ6L2	7.41096e-09	5.72942e-08	0.000101812	-0.715832
MVB12B	7.45983e-09	5.76396e-08	0.000102483	-0.715738
GMDS	7.51981e-09	5.80704e-08	0.000103307	0.715624
TMEM51-AS1	7.55412e-09	5.83026e-08	0.000103779	0.715559
AKR1C1	7.56825e-09	5.83788e-08	0.000103973	-0.715533
RNASEH2A	7.57882e-09	5.84275e-08	0.000104118	-0.715513
SNAP29	7.61558e-09	5.8678e-08	0.000104623	0.715444
UBAP2L	7.64152e-09	5.88448e-08	0.000104979	0.715396
FANCA	7.64692e-09	5.88535e-08	0.000105053	-0.715386
SESN3	7.66531e-09	5.89619e-08	0.000105306	0.715351
TRIM38	7.68944e-09	5.91144e-08	0.000105637	0.715307
ACSL1	7.7636e-09	5.96512e-08	0.000106656	0.71517
UBAP1	7.77179e-09	5.96807e-08	0.000106769	0.715155
WDR5	7.82752e-09	6.00624e-08	0.000107534	-0.715053
DYNC1I2	7.83023e-09	6.00624e-08	0.000107572	0.715048
SEC24C	7.8505e-09	6.01842e-08	0.00010785	0.715011
ARID5B	7.9129e-09	6.06288e-08	0.000108707	0.714898
LBX2-AS1	7.97366e-09	6.10603e-08	0.000109542	-0.714788
MAP3K5	7.98281e-09	6.10963e-08	0.000109668	0.714772
LDB1	7.997e-09	6.11708e-08	0.000109863	0.714747
WSB2	8.06132e-09	6.16285e-08	0.000110746	0.714632
PODXL2	8.08562e-09	6.17799e-08	0.00011108	-0.714589
ECSIT	8.12803e-09	6.20694e-08	0.000111663	-0.714514
AQP11	8.16265e-09	6.22991e-08	0.000112138	-0.714454
PAM	8.22721e-09	6.27548e-08	0.000113025	0.714341
MXD3	8.23148e-09	6.27548e-08	0.000113084	-0.714333
SOCS2	8.27286e-09	6.30352e-08	0.000113652	-0.714262
LONRF3	8.32895e-09	6.34275e-08	0.000114423	-0.714165
THOC6	8.33692e-09	6.34529e-08	0.000114533	-0.714151
LCP1	8.37879e-09	6.37124e-08	0.000115108	0.714079
SYNPO	8.38279e-09	6.37124e-08	0.000115163	0.714072
MBNL3	8.38492e-09	6.37124e-08	0.000115192	0.714069
MAD2L2	8.43107e-09	6.40277e-08	0.000115826	-0.71399
TLR3	8.44104e-09	6.4068e-08	0.000115963	0.713973
CCNF	8.45741e-09	6.41568e-08	0.000116188	-0.713945
MAOA	8.49891e-09	6.4436e-08	0.000116758	0.713875
SHPK	8.56851e-09	6.49278e-08	0.000117714	-0.713758
MFSD12	8.59056e-09	6.50591e-08	0.000118017	-0.713721
MBOAT2	8.62658e-09	6.52958e-08	0.000118512	0.713661
WASF1	8.66278e-09	6.55337e-08	0.000119009	0.713601
SLC12A6	8.69583e-09	6.57475e-08	0.000119463	0.713546
TICAM1	8.71448e-09	6.58475e-08	0.00011972	0.713516
ZNF74	8.71863e-09	6.58475e-08	0.000119777	-0.713509
ANKRD13A	8.81821e-09	6.65629e-08	0.000121145	0.713346
C20orf96	8.85343e-09	6.67921e-08	0.000121628	-0.713288
PRKACA	8.87464e-09	6.69154e-08	0.00012192	0.713254
NOTCH2	8.9295e-09	6.72921e-08	0.000122673	0.713165
PDCD2L	8.95595e-09	6.74544e-08	0.000123037	-0.713123
GDPGP1	8.98622e-09	6.76453e-08	0.000123453	-0.713074
NFIX	9.05606e-09	6.81337e-08	0.000124412	0.712963
MED31	9.09753e-09	6.84083e-08	0.000124982	0.712897
MFAP1	9.11421e-09	6.84962e-08	0.000125211	0.712871
GDF11	9.14387e-09	6.86613e-08	0.000125619	0.712824
DKK3	9.14617e-09	6.86613e-08	0.00012565	0.71282
TMEM106C	9.15209e-09	6.86682e-08	0.000125731	-0.712811
ZNF430	9.2371e-09	6.92682e-08	0.000126899	0.712678
LAS1L	9.26928e-09	6.94716e-08	0.000127341	-0.712627
PDZD2	9.28691e-09	6.95657e-08	0.000127584	0.7126
DND1	9.43087e-09	7.06056e-08	0.000129561	-0.712378
NGEF	9.47133e-09	7.08699e-08	0.000130117	-0.712316
TRIM65	9.49504e-09	7.10086e-08	0.000130443	-0.71228
PARP16	9.51953e-09	7.1153e-08	0.000130779	-0.712243
TXNRD3	9.54943e-09	7.13149e-08	0.00013119	0.712198
PPP1R13B	9.55157e-09	7.13149e-08	0.00013122	0.712194
RNASEL	9.65999e-09	7.20852e-08	0.000132709	0.712031
ZNF816	9.71248e-09	7.24376e-08	0.00013343	0.711953
SCNN1B	9.73088e-09	7.25355e-08	0.000133683	0.711926
SAMD10	9.81585e-09	7.31291e-08	0.00013485	0.7118
PNPLA4	9.82467e-09	7.31552e-08	0.000134971	0.711787
AURKA	9.88135e-09	7.35374e-08	0.00013575	-0.711704
ZNF426	9.91151e-09	7.37219e-08	0.000136164	0.711659
ARAP2	9.97689e-09	7.41376e-08	0.000137063	0.711564
CHMP4C	9.97819e-09	7.41376e-08	0.00013708	0.711562
FAM114A1	9.99564e-09	7.41883e-08	0.00013732	0.711537
VDR	9.99582e-09	7.41883e-08	0.000137323	0.711537
C6orf226	1.00093e-08	7.42485e-08	0.000137508	-0.711517
SERPINB7	1.00649e-08	7.46204e-08	0.000138272	0.711437
ADAT3	1.00722e-08	7.46346e-08	0.000138373	-0.711426
SHROOM1	1.01449e-08	7.51327e-08	0.000139371	-0.711322
CNFN	1.01881e-08	7.54117e-08	0.000139964	-0.711261
RNF103	1.02251e-08	7.56447e-08	0.000140472	-0.711208
APOBEC3C	1.02555e-08	7.5807e-08	0.00014089	0.711165
PCOLCE2	1.02581e-08	7.5807e-08	0.000140925	-0.711161
CDS1	1.02713e-08	7.58643e-08	0.000141108	0.711143
CD46	1.03475e-08	7.63856e-08	0.000142154	-0.711035
ZNF697	1.04794e-08	7.73183e-08	0.000143967	0.710851
PGAM2	1.05591e-08	7.78644e-08	0.000145061	-0.710741
ATF6B	1.05726e-08	7.79219e-08	0.000145247	0.710723
TRIP10	1.05971e-08	7.80604e-08	0.000145583	0.710689
SAMD8	1.06161e-08	7.81583e-08	0.000145843	0.710663
CDKN2D	1.06732e-08	7.85369e-08	0.000146628	0.710585
SHKBP1	1.07456e-08	7.90275e-08	0.000147623	-0.710487
GKAP1	1.07845e-08	7.92711e-08	0.000148158	-0.710434
SNCG	1.08283e-08	7.95502e-08	0.000148759	0.710375
RPS25	1.09441e-08	8.03583e-08	0.00015035	0.71022
ZNF582-AS1	1.09727e-08	8.04928e-08	0.000150743	0.710182
SLC15A4	1.09742e-08	8.04928e-08	0.000150763	-0.71018
FBXO4	1.09865e-08	8.05404e-08	0.000150933	-0.710164
KIAA1671	1.10158e-08	8.07118e-08	0.000151335	0.710125
ADD3	1.10559e-08	8.09623e-08	0.000151885	0.710072
TSEN34	1.10675e-08	8.10048e-08	0.000152046	-0.710057
RHOC	1.11656e-08	8.16788e-08	0.000153393	0.709928
SLC38A10	1.11807e-08	8.17456e-08	0.0001536	-0.709909
UBE2H	1.12412e-08	8.21443e-08	0.000154431	0.70983
RAP1GAP	1.1282e-08	8.23986e-08	0.000154992	-0.709777
BAZ2A	1.13248e-08	8.2636e-08	0.00015558	0.709722
ARL4A	1.13265e-08	8.2636e-08	0.000155604	-0.70972
FAM214B	1.13894e-08	8.3051e-08	0.000156468	0.709639
ISG20L2	1.14174e-08	8.32111e-08	0.000156853	0.709603
CRYAB	1.14377e-08	8.33147e-08	0.000157132	0.709577
RPS6KA1	1.14581e-08	8.3419e-08	0.000157412	0.709551
TOP3A	1.15037e-08	8.37067e-08	0.000158038	-0.709493
ST6GALNAC5	1.15917e-08	8.42957e-08	0.000159247	0.709382
ETS1	1.15969e-08	8.42957e-08	0.000159319	0.709375
C1orf116	1.16176e-08	8.44011e-08	0.000159603	0.709349
ACOT1	1.16596e-08	8.46613e-08	0.000160179	-0.709296
UFSP1	1.1752e-08	8.52874e-08	0.000161449	-0.709181
TMEM14A	1.17835e-08	8.54709e-08	0.000161882	-0.709142
DROSHA	1.18165e-08	8.5665e-08	0.000162335	0.709101
COA1	1.18304e-08	8.57206e-08	0.000162526	-0.709083
C3orf18	1.19558e-08	8.65645e-08	0.000164249	-0.708929
CD1D	1.19595e-08	8.65645e-08	0.000164299	0.708925
ATP2C1	1.20197e-08	8.69547e-08	0.000165127	0.708851
FANK1	1.204e-08	8.70555e-08	0.000165405	0.708826
ZNF579	1.20524e-08	8.70931e-08	0.000165576	-0.708811
RYK	1.20579e-08	8.70931e-08	0.000165651	0.708805
RNF6	1.20925e-08	8.72975e-08	0.000166127	0.708763
CA8	1.21301e-08	8.7523e-08	0.000166644	-0.708717
CHST4	1.21524e-08	8.76376e-08	0.00016695	0.70869
CDS2	1.2191e-08	8.78696e-08	0.000167479	-0.708644
PARVB	1.22369e-08	8.81546e-08	0.000168111	-0.708589
SPSB2	1.22852e-08	8.84183e-08	0.000168774	-0.708531
GHDC	1.22864e-08	8.84183e-08	0.000168791	-0.708529
RFC2	1.23496e-08	8.88266e-08	0.000169659	-0.708454
PRIM1	1.24091e-08	8.92076e-08	0.000170476	-0.708384
NLE1	1.24621e-08	8.9542e-08	0.000171204	-0.708321
RANBP9	1.24978e-08	8.97512e-08	0.000171694	0.708279
ZADH2	1.25063e-08	8.97659e-08	0.000171812	0.708269
DPY19L2	1.25746e-08	9.02085e-08	0.000172749	-0.708189
IL1RL1	1.2676e-08	9.08885e-08	0.000174142	0.708071
TDRD9	1.28001e-08	9.17304e-08	0.000175847	0.707928
VAMP3	1.28436e-08	9.19946e-08	0.000176446	0.707878
ACOX1	1.28671e-08	9.20742e-08	0.000176769	0.707851
UCP3	1.28681e-08	9.20742e-08	0.000176782	-0.70785
SPATA2L	1.29361e-08	9.25124e-08	0.000177716	-0.707772
ZNF91	1.29561e-08	9.26072e-08	0.000177991	0.70775
PSMD10	1.3001e-08	9.28329e-08	0.000178608	-0.707699
XRCC1	1.30012e-08	9.28329e-08	0.000178611	-0.707699
ATAD3C	1.30408e-08	9.30551e-08	0.000179154	0.707654
ID2	1.30459e-08	9.30551e-08	0.000179224	-0.707648
FRMD4A	1.30571e-08	9.30869e-08	0.000179379	0.707635
EOGT	1.30952e-08	9.33102e-08	0.000179902	0.707592
NUDCD2	1.31045e-08	9.33282e-08	0.00018003	-0.707582
SLC9A7P1	1.33469e-08	9.50051e-08	0.00018336	0.707312
ZNF720	1.34838e-08	9.59296e-08	0.00018524	0.707162
TOMM5	1.34978e-08	9.59796e-08	0.000185433	-0.707146
BRD2	1.35215e-08	9.60988e-08	0.000185759	0.70712
FAM102A	1.36765e-08	9.71495e-08	0.000187887	-0.706952
ALYREF	1.37338e-08	9.75068e-08	0.000188676	-0.70689
MAP4K4	1.37422e-08	9.75156e-08	0.00018879	0.706881
PSRC1	1.38889e-08	9.84962e-08	0.000190806	-0.706724
DHDDS	1.38947e-08	9.84962e-08	0.000190886	0.706718
TRNP1	1.39319e-08	9.87089e-08	0.000191396	-0.706679
TSPAN4	1.39494e-08	9.87821e-08	0.000191637	-0.70666
GPS1	1.39822e-08	9.89629e-08	0.000192087	-0.706626
HK1	1.40505e-08	9.93951e-08	0.000193025	0.706554
BAZ1A	1.40937e-08	9.96493e-08	0.000193619	0.706508
ASCC2	1.41162e-08	9.97449e-08	0.000193928	0.706485
PPP5C	1.41217e-08	9.97449e-08	0.000194004	-0.706479
DENND4B	1.41955e-08	1.00215e-07	0.000195018	-0.706402
WDR47	1.42625e-08	1.00636e-07	0.000195938	0.706332
PLEKHG5	1.43122e-08	1.00935e-07	0.000196621	0.70628
ARHGEF1	1.44207e-08	1.01618e-07	0.000198112	-0.706169
CENPO	1.44238e-08	1.01618e-07	0.000198154	-0.706165
ZNF710	1.44354e-08	1.01647e-07	0.000198314	0.706153
ISOC2	1.46694e-08	1.03242e-07	0.000201528	-0.705915
IL1RL2	1.48124e-08	1.04195e-07	0.000203493	0.705771
ARHGEF4	1.48221e-08	1.0421e-07	0.000203626	0.705762
ITPKC	1.48735e-08	1.04517e-07	0.000204332	0.70571
PRRC2C	1.49174e-08	1.04773e-07	0.000204935	0.705666
KAZN	1.50777e-08	1.05805e-07	0.000207137	0.705508
C7orf50	1.50798e-08	1.05805e-07	0.000207166	-0.705506
PKD2	1.51191e-08	1.06026e-07	0.000207706	-0.705467
KRT15	1.51284e-08	1.06038e-07	0.000207834	0.705458
RBFOX2	1.52003e-08	1.06487e-07	0.000208821	0.705388
EFNB2	1.52453e-08	1.06748e-07	0.00020944	0.705344
ZNF589	1.52549e-08	1.06761e-07	0.000209572	0.705334
IFT172	1.53383e-08	1.0729e-07	0.000210718	-0.705253
PSMA7	1.54289e-08	1.07832e-07	0.000211963	-0.705166
RAB38	1.54315e-08	1.07832e-07	0.000211998	0.705163
CDKN1A	1.55704e-08	1.08748e-07	0.000213907	0.70503
EXOC6	1.56465e-08	1.09223e-07	0.000214952	-0.704957
GPAA1	1.56771e-08	1.0934e-07	0.000215371	-0.704928
LRRC8A	1.56791e-08	1.0934e-07	0.0002154	0.704926
SEC11A	1.57228e-08	1.09589e-07	0.000216	-0.704885
UTP3	1.5738e-08	1.09639e-07	0.000216208	0.70487
TCEAL8	1.57837e-08	1.09902e-07	0.000216836	0.704827
TRIM22	1.58836e-08	1.10542e-07	0.000218209	0.704733
IFT27	1.59574e-08	1.10999e-07	0.000219223	-0.704664
TMEM17	1.60425e-08	1.11535e-07	0.000220392	-0.704585
NUDT13	1.60807e-08	1.11743e-07	0.000220917	-0.704549
PIK3R3	1.6104e-08	1.11849e-07	0.000221237	0.704528
FAM32A	1.62387e-08	1.12727e-07	0.000223087	0.704404
NUMB	1.63081e-08	1.13152e-07	0.000224041	0.70434
UBE2K	1.63474e-08	1.13367e-07	0.00022458	0.704304
EFHC1	1.65688e-08	1.14845e-07	0.000227622	-0.704103
ARHGEF26	1.65792e-08	1.14859e-07	0.000227765	-0.704094
ZCCHC8	1.6672e-08	1.15444e-07	0.00022904	-0.70401
ETFB	1.68258e-08	1.1645e-07	0.000231152	-0.703873
IPO13	1.68425e-08	1.16507e-07	0.000231382	0.703858
CLNS1A	1.68829e-08	1.16727e-07	0.000231937	0.703822
ATG10	1.71467e-08	1.18492e-07	0.000235562	-0.70359
NIPA1	1.72295e-08	1.19004e-07	0.0002367	-0.703518
LDLRAP1	1.73091e-08	1.19493e-07	0.000237792	0.703449
SPCS2	1.73599e-08	1.19702e-07	0.00023849	-0.703405
PPP1R11	1.73646e-08	1.19702e-07	0.000238555	0.703401
ARHGEF37	1.73654e-08	1.19702e-07	0.000238566	0.703401
TTC25	1.74794e-08	1.20427e-07	0.000240132	-0.703303
FOXO3	1.75681e-08	1.20978e-07	0.00024135	0.703227
FANCI	1.76827e-08	1.21706e-07	0.000242925	-0.703129
CAB39	1.7727e-08	1.2195e-07	0.000243534	0.703092
PBX1	1.77412e-08	1.21986e-07	0.000243728	-0.70308
UBB	1.77572e-08	1.22027e-07	0.000243948	-0.703066
[truncated: 11,739 more rows]
